# Supplementary material for: Integrated analysis of racial disparities in genomic architecture identifies a trans‐ancestry prognostic subtype in bladder cancer
Source: Mol Oncol. 2022 Dec 29;17(4):564–81. doi: 10.1002/1878-0261.13360 (PMC10061287; doi:10.1002/1878-0261.13360)
Supplement: Supplementary file 5 — Table S4. Comparison of mutational signatures identified in our study to COSMIC mutational signatures (related to Fig. 1A). [file MOL2-17-564-s007.zip]

Archive with 2 entries (2 files):
- MOL2_13360_Supplementary.Table4a.xls
- MOL2_13360_Supplementary.Table4b.xls
