# Supplementary material for: Integrated analysis of racial disparities in genomic architecture identifies a trans‐ancestry prognostic subtype in bladder cancer
Source: Mol Oncol. 2022 Dec 29;17(4):564–81. doi: 10.1002/1878-0261.13360 (PMC10061287; doi:10.1002/1878-0261.13360)
Supplement: Supplementary file 5 — Table S4. Comparison of mutational signatures identified in our study to COSMIC mutational signatures (related to Fig. 1A). [file MOL2-17-564-s007.zip › MOL2_13360_Supplementary.Table4a.xls]

white.W1	white.W2	white.W3	white.W4	asian.W1	asian.W2	asian.W3	asian.W4	asian.W5	black.W1	black.W2	Signature.1	Signature.2	Signature.3	Signature.4	Signature.5	Signature.6	Signature.7	Signature.8	Signature.9	Signature.10	Signature.11	Signature.12	Signature.13	Signature.14	Signature.15	Signature.16	Signature.17	Signature.18	Signature.19	Signature.20	Signature.21	Signature.22	Signature.23	Signature.24	Signature.25	Signature.26	Signature.27	Signature.28	Signature.29	Signature.30
white.W1	1	0.0688805666040237	0.410395827704071	0.0720914490473283	5.59434202172903e-83	0.0277318667294728	0.112681798425422	0.0612988091434225	0.700730117650362	0.143463285542851	0.587800715645624	0.892369928603603	0.0216228541636342	0.0449417560384636	0.0480709377666096	0.213747642538983	0.769839372953781	0.0659373084280904	0.171656295961109	0.119550676091154	0.137118171872997	0.0675791029415891	0.0318129894978016	0.00590439198624872	0.436436960582454	0.484242257754508	0.0291884947982079	0.0628180252540239	0.0933274647739146	0.249891857053567	0.262102148747099	0.155270841133619	0.0258824445982923	0.070535183965013	0.0568210494741257	0.18801193908523	0.171592022532621	0.0367024680325452	0.0203252940663251	0.22348423539437	0.162821740914583
white.W2	0.0688805666040237	1	0.134019975791556	0.597833962265864	0.00201078198089928	0.580381621269467	0.0171585643354003	0.988848520373865	0.152747808827845	0.977660022596013	0.258981110271173	0.178701733573065	0.696724835555479	0.389022050515021	0.141787865440114	0.216977059330532	0.106763146641571	0.384049850039209	0.170380645307206	0.125109844957316	0.19663494836609	0.219151172328636	0.100189315281374	0.916362127051304	0.120246057595095	0.0941679103605491	0.244869750084996	0.0741688185932808	0.145618815729729	0.188616771652303	0.100404909379611	0.0492970101610448	0.0154244270547048	0.0868831027711301	0.197477446396292	0.236397594735178	0.114397554488841	0.0551416924728448	0.0291748727282107	0.125760872940868	0.35631690048094
white.W3	0.410395827704071	0.134019975791556	1	0.14759283456862	0.164461832187947	0.252955859511187	0.267915837521337	0.13436792063464	0.893629049803719	0.234041952932965	0.917406052887869	0.634604578791801	0.100075989320303	0.732626696399759	0.678007559148104	0.908419995480026	0.66810902504615	0.366236148598389	0.705731082069724	0.585601643690965	0.262175828859244	0.504543076608057	0.663067421656502	0.0536345123687213	0.602111217792018	0.542494866127285	0.74807345894285	0.275164350820938	0.450113775126608	0.737551474576438	0.687984025701304	0.483534280430138	0.247862849984233	0.547373893831087	0.531901842039203	0.667136822966932	0.61894613869615	0.168843031587392	0.215469282085668	0.594859302132669	0.595537210451338
white.W4	0.0720914490473283	0.597833962265864	0.14759283456862	1	0.000890630223593058	0.972027786187401	0.0222562363240126	0.700880932358621	0.156623277348485	0.725211847505573	0.341654209233824	0.223415187912238	0.965092525314675	0.158305881804503	0.0717608097901082	0.219527992697521	0.136040993406373	0.641072386429929	0.121402109423025	0.102503318446457	0.224597205917976	0.371076815263807	0.133345205965978	0.24431266392758	0.149016401543542	0.105359806752369	0.215588384182727	0.109812404060007	0.0948653563106694	0.242575341592761	0.146089389386159	0.0832618965489352	0.0162779528644325	0.144181066730215	0.159120710416405	0.172213445024459	0.122063261086312	0.0694083137409576	0.0454829051487501	0.123588585251664	0.600167520715039
asian.W1	5.59434202172903e-83	0.00201078198089928	0.164461832187947	0.000890630223593058	1	0.0399097484109353	0.00131696855084905	0.0128284113644206	0.0811240848916467	0.0160902318007056	0.113633496711209	0.0202396436386328	0.00138990567477404	0.230040363586825	0.271037612737827	0.189053658407541	0.0104414860776005	0.00711148497511657	0.300835434386934	0.128428520752384	0.00259896410475846	0.00451623792185743	0.0742791966254312	0.00157999023521184	0.0091367713669998	0.0216996702248733	0.177215375914467	0.0516017937502517	0.0379964345311817	0.0436211568337003	0.0218645224096575	0.0341692039675812	0.970744237814193	0.00145079217152991	0.0632598667575348	0.646641447696272	0.0385405676274006	0.311585050764837	0.0707757583944795	0.0315356165702911	0.0736092537865737
asian.W2	0.0277318667294728	0.580381621269467	0.252955859511187	0.972027786187401	0.0399097484109353	1	0.051674987635885	0.684708204261517	0.189546527548589	0.70715048523239	0.388031052683396	0.198737178160828	0.957673866228833	0.282986539631935	0.128508706847642	0.362909666691099	0.142520943558027	0.667359774859001	0.205672374300613	0.22499067777141	0.177452198132523	0.449315193642222	0.279826646955953	0.244311674674234	0.184375280164602	0.140654215740014	0.358293255542377	0.174322028634294	0.112026624404296	0.319885625347655	0.208220970392284	0.176831628151203	0.0662924384715141	0.207927963523692	0.183735940524105	0.270278524540552	0.239514823782349	0.0918138908380503	0.116910613270585	0.142723500884737	0.672571078120623
asian.W3	0.112681798425422	0.0171585643354003	0.267915837521337	0.0222562363240126	0.00131696855084905	0.051674987635885	1	0.0149685671194713	0.116124252391237	0.050101242676976	0.233722580271826	0.232388163903234	0.00868422785757688	0.128737373765978	0.0803296567736726	0.238485676962781	0.513955957884119	0.0605008356536223	0.0511940759442736	0.0874762136099807	0.0563925809271706	0.347292591565303	0.0918452271329156	0.00884099126611377	0.425312064536755	0.686402237618091	0.1054819663118	0.0152716690622292	0.0387929970340981	0.411374741558328	0.383059036215602	0.195450744744668	0.0179360196188471	0.543017616008625	0.138528367367765	0.100821115955036	0.153022272408067	0.0690113351828479	0.01470170466393	0.0695774704764931	0.313132322099721
asian.W4	0.0612988091434225	0.988848520373865	0.13436792063464	0.700880932358621	0.0128284113644206	0.684708204261517	0.0149685671194713	1	0.143579216366712	0.988310728804104	0.273609036141879	0.178537487966557	0.792032585963709	0.371566198706507	0.13516688763342	0.225330300426635	0.106344915220814	0.434473972760982	0.171004244972692	0.126715953855483	0.187485681837765	0.250447694331363	0.111061580421337	0.860135258709545	0.124032873406221	0.0932818224567356	0.255643760985022	0.0849143592845324	0.138332035561305	0.204744551641863	0.108538556818952	0.0539840986860101	0.0269249662272706	0.0972321860728862	0.198728153042046	0.241787922294708	0.117976806024918	0.0604625950161628	0.0350245363421081	0.127896971035549	0.417130188824158
asian.W5	0.700730117650362	0.152747808827845	0.893629049803719	0.156623277348485	0.0811240848916467	0.189546527548589	0.116124252391237	0.143579216366712	1	0.256714465300924	0.929670156033147	0.845961135020857	0.0850390086810368	0.55614810038095	0.55324988550825	0.745473591807089	0.750336081257866	0.314065466137004	0.619607758310678	0.473021488748399	0.32428169552224	0.355081016669549	0.468125234321672	0.0524633829224889	0.578317828133453	0.510259517514447	0.580924664317817	0.200413347812611	0.433932904801292	0.600805934755337	0.57057799600311	0.361938691942735	0.159313597858356	0.364650706434947	0.454749730830718	0.548917879490662	0.498987976097635	0.145118538629669	0.131052969974405	0.585011459135653	0.461502471779716
black.W1	0.143463285542851	0.977660022596013	0.234041952932965	0.725211847505573	0.0160902318007056	0.70715048523239	0.050101242676976	0.988310728804104	0.256714465300924	1	0.380886906959596	0.284605576650446	0.789568821625552	0.415448418980193	0.185516324702023	0.302817212292408	0.206110018494994	0.489183646707585	0.228637626587288	0.17773777337163	0.261299085566621	0.300130208726983	0.156654150696078	0.820707385745056	0.203927312338509	0.162782767490739	0.302719010634072	0.11107805243836	0.181345415026372	0.269915321339712	0.185182063769581	0.101063031263702	0.0360987638946464	0.141827301124286	0.239595557596469	0.291066087452092	0.170649643902155	0.074500738839895	0.0562497499157553	0.183810136459857	0.474001731501078
black.W2	0.587800715645624	0.258981110271173	0.917406052887869	0.341654209233824	0.113633496711209	0.388031052683396	0.233722580271826	0.273609036141879	0.929670156033147	0.380886906959596	1	0.789434899531666	0.268661437179309	0.638393224165656	0.595563952016138	0.808925287721288	0.741736739818629	0.442763037167674	0.666137051630588	0.490573365825566	0.344004392492035	0.477834052458136	0.520627155664852	0.102167892089006	0.619791658396257	0.539180999984297	0.61834843567983	0.223970337965128	0.483165608882415	0.678497233011394	0.655618023969591	0.398901501366105	0.189236930823632	0.46765497571664	0.504593485195765	0.623454461187262	0.518883520717888	0.15352734389096	0.1488785212481	0.634786680639135	0.626219695444819
Signature.1	0.892369928603603	0.178701733573065	0.634604578791801	0.223415187912238	0.0202396436386328	0.198737178160828	0.232388163903234	0.178537487966557	0.845961135020857	0.284605576650446	0.789434899531666	1	0.140608680193683	0.27338724794531	0.230953602863338	0.487566579223934	0.841228713397586	0.258265013742175	0.377952940555874	0.295118641400459	0.316938612233713	0.271762911099921	0.235202652674537	0.0564435897525459	0.569361692230508	0.564164636131952	0.273938974864533	0.131875285289453	0.224334127420237	0.485095985325935	0.459706525676928	0.296228690398737	0.0692876681532198	0.274784236337469	0.207237657196726	0.381529991781385	0.343392713867217	0.0893945249819167	0.0803348899562045	0.379112245758991	0.413293068557058
Signature.2	0.0216228541636342	0.696724835555479	0.100075989320303	0.965092525314675	0.00138990567477404	0.957673866228833	0.00868422785757688	0.792032585963709	0.0850390086810368	0.789568821625552	0.268661437179309	0.140608680193683	1	0.199076987448211	0.0844460662963909	0.199546067118816	0.0756691421315526	0.547582806596152	0.132320419991845	0.100762885239879	0.141607457930054	0.333353230631561	0.123236067196019	0.396066999856023	0.126279955753513	0.0783182242802851	0.227531826262297	0.0960049161195301	0.106309738535271	0.219001918335038	0.107343250436897	0.0551044099004906	0.0142887105845375	0.119403368398834	0.170014250937993	0.170563597384499	0.101689521379667	0.0674660577271684	0.0387120594531572	0.115581719051387	0.554526731034154
Signature.3	0.0449417560384636	0.389022050515021	0.732626696399759	0.158305881804503	0.230040363586825	0.282986539631935	0.128737373765978	0.371566198706507	0.55614810038095	0.415448418980193	0.638393224165656	0.27338724794531	0.199076987448211	1	0.683996800305374	0.82081182468659	0.3001391800113	0.2440011147395	0.798987487301168	0.610314215528218	0.221625247952222	0.306227127149355	0.542085607449319	0.376116799746043	0.394330101260263	0.277674831811858	0.730397772437927	0.277927791851415	0.457547208260225	0.475620729586879	0.460600839734672	0.303836049692717	0.293712381447053	0.279639946037344	0.534681615440095	0.688983595044727	0.442047379900227	0.196089392098967	0.287940201899189	0.537647200030038	0.423466296546491
Signature.4	0.0480709377666096	0.141787865440114	0.678007559148104	0.0717608097901082	0.271037612737827	0.128508706847642	0.0803296567736726	0.13516688763342	0.55324988550825	0.185516324702023	0.595563952016138	0.230953602863338	0.0844460662963909	0.683996800305374	1	0.583275333179814	0.28441737522287	0.153056650203208	0.804611410489277	0.387566929522786	0.265095272329582	0.204400973667097	0.337640192106379	0.109156876520511	0.451842016236575	0.228147637829684	0.500690901911743	0.100187847831243	0.735988960821758	0.375532469526874	0.459654550305178	0.150062510129184	0.320945420871249	0.217450960534018	0.827398881664813	0.571884873030975	0.231142523507565	0.153681092773627	0.073005486303603	0.817904336247295	0.272474808468163
Signature.5	0.213747642538983	0.216977059330532	0.908419995480026	0.219527992697521	0.189053658407541	0.362909666691099	0.238485676962781	0.225330300426635	0.745473591807089	0.302817212292408	0.808925287721288	0.487566579223934	0.199546067118816	0.82081182468659	0.583275333179814	1	0.513856154764685	0.362059651993051	0.743297900527597	0.725649463017814	0.288388104021825	0.453689500564528	0.790125073270826	0.135674242691388	0.516949993158964	0.460727991273791	0.903713558767296	0.326540850448695	0.419593990692217	0.649805595227115	0.637792051043861	0.540362656662448	0.284157669654957	0.441005645434149	0.451035308443725	0.740604742415203	0.721955356293783	0.202799734712651	0.306057655054866	0.520471263064264	0.585591624410712
Signature.6	0.769839372953781	0.106763146641571	0.66810902504615	0.136040993406373	0.0104414860776005	0.142520943558027	0.513955957884119	0.106344915220814	0.750336081257866	0.206110018494994	0.741736739818629	0.841228713397586	0.0756691421315526	0.3001391800113	0.28441737522287	0.513856154764685	1	0.163672105221916	0.347911017048815	0.291463756945183	0.22354901169027	0.315424765664385	0.278400886462367	0.0262415045719174	0.793441798600598	0.826657083411147	0.27910655790799	0.138148491466953	0.207498740140953	0.560528174347612	0.698571185505488	0.322133898715962	0.0549552206258035	0.402177419645125	0.256978001189462	0.35804417464046	0.39996895331723	0.0876249315467693	0.108094156834483	0.361308809839509	0.429015948846163
Signature.7	0.0659373084280904	0.384049850039209	0.366236148598389	0.641072386429929	0.00711148497511657	0.667359774859001	0.0605008356536223	0.434473972760982	0.314065466137004	0.489183646707585	0.442763037167674	0.258265013742175	0.547582806596152	0.2440011147395	0.153056650203208	0.362059651993051	0.163672105221916	1	0.145408888207758	0.151373193343324	0.230646648014659	0.764027726637732	0.177945848485973	0.129333231368138	0.229530910160039	0.150901710541985	0.259554803504867	0.127215140093955	0.103896309205021	0.507219791261185	0.195218278518824	0.11248995449451	0.0362700343671161	0.471333518659252	0.13436527582085	0.19657706813346	0.144227409305477	0.0688614134676321	0.0466284010655675	0.0991893312125798	0.761504660016557
Signature.8	0.171656295961109	0.170380645307206	0.705731082069724	0.121402109423025	0.300835434386934	0.205672374300613	0.0511940759442736	0.171004244972692	0.619607758310678	0.228637626587288	0.666137051630588	0.377952940555874	0.132320419991845	0.798987487301168	0.804611410489277	0.743297900527597	0.347911017048815	0.145408888207758	1	0.596834222864543	0.348871848859451	0.19397621872426	0.461849760076771	0.12429729465391	0.487293450989378	0.285491617321844	0.656976777075188	0.20255306521873	0.671524736770654	0.412085735357267	0.447404868539845	0.252720022013288	0.375618116978012	0.170455688001609	0.610987457082716	0.726070832226271	0.374031940021307	0.232488436284058	0.186124028121087	0.745112168114662	0.294943838370338
Signature.9	0.119550676091154	0.125109844957316	0.585601643690965	0.102503318446457	0.128428520752384	0.22499067777141	0.0874762136099807	0.126715953855483	0.473021488748399	0.17773777337163	0.490573365825566	0.295118641400459	0.100762885239879	0.610314215528218	0.387566929522786	0.725649463017814	0.291463756945183	0.151373193343324	0.596834222864543	1	0.358002131728552	0.177992236760583	0.56348177782961	0.0905906293483116	0.30948804261545	0.263170709121875	0.708828197863042	0.579615528027382	0.361209029606721	0.329088870978664	0.3689681456047	0.345866453018851	0.203253015688757	0.164188235461647	0.296741540183307	0.555846009238862	0.484718405309643	0.157685819241829	0.645687305073177	0.382590267964983	0.30038738621239
Signature.10	0.137118171872997	0.19663494836609	0.262175828859244	0.224597205917976	0.00259896410475846	0.177452198132523	0.0563925809271706	0.187485681837765	0.32428169552224	0.261299085566621	0.344004392492035	0.316938612233713	0.141607457930054	0.221625247952222	0.265095272329582	0.288388104021825	0.22354901169027	0.230646648014659	0.348871848859451	0.358002131728552	1	0.109972054282854	0.110785923824953	0.0630142795749056	0.323210102570055	0.182310325042718	0.213806209506391	0.143443785726754	0.488459270797511	0.152538581761463	0.197011338588041	0.106104915332805	0.0235345419216348	0.066429262128561	0.208101712541554	0.278872795839285	0.133162331868199	0.0434401848113815	0.187621229157299	0.298945106297243	0.132528423457298
Signature.11	0.0675791029415891	0.219151172328636	0.504543076608057	0.371076815263807	0.00451623792185743	0.449315193642222	0.347292591565303	0.250447694331363	0.355081016669549	0.300130208726983	0.477834052458136	0.271762911099921	0.333353230631561	0.306227127149355	0.204400973667097	0.453689500564528	0.315424765664385	0.764027726637732	0.19397621872426	0.177992236760583	0.109972054282854	1	0.199315809021767	0.0694964066756545	0.413569352735818	0.360741177788858	0.286451120044709	0.0968332624577909	0.087930808394837	0.741044892086597	0.357106787063155	0.160184274306205	0.0386392140903829	0.832294371960979	0.140791343273936	0.226818243065378	0.185181122616318	0.0816135113933106	0.0394591174661133	0.11628883051859	0.814302734263815
Signature.12	0.0318129894978016	0.100189315281374	0.663067421656502	0.133345205965978	0.0742791966254312	0.279826646955953	0.0918452271329156	0.111061580421337	0.468125234321672	0.156654150696078	0.520627155664852	0.235202652674537	0.123236067196019	0.542085607449319	0.337640192106379	0.790125073270826	0.278400886462367	0.177945848485973	0.461849760076771	0.56348177782961	0.110785923824953	0.199315809021767	1	0.0585820703305285	0.23934526417409	0.276578408496357	0.818701251419202	0.253768286356399	0.195488365689985	0.375804502296151	0.521326586164276	0.776174434150206	0.139542012152921	0.203498753662066	0.231959869626801	0.539847034178391	0.912302816499338	0.100747411493798	0.237553056796706	0.301546607555496	0.303225407520089
Signature.13	0.00590439198624872	0.916362127051304	0.0536345123687213	0.24431266392758	0.00157999023521184	0.244311674674234	0.00884099126611377	0.860135258709545	0.0524633829224889	0.820707385745056	0.102167892089006	0.0564435897525459	0.396066999856023	0.376116799746043	0.109156876520511	0.135674242691388	0.0262415045719174	0.129333231368138	0.12429729465391	0.0905906293483116	0.0630142795749056	0.0694964066756545	0.0585820703305285	1	0.043675088760974	0.0403928615516048	0.184239126090658	0.0316608020866438	0.100593067187456	0.094601093788061	0.0348270004104448	0.0186844619627663	0.00930238553424766	0.0302278365517483	0.14345838846388	0.185464211386459	0.07634864757367	0.0320008260930123	0.0163615635708675	0.0668223846338841	0.139776023274789
Signature.14	0.436436960582454	0.120246057595095	0.602111217792018	0.149016401543542	0.0091367713669998	0.184375280164602	0.425312064536755	0.124032873406221	0.578317828133453	0.203927312338509	0.619791658396257	0.569361692230508	0.126279955753513	0.394330101260263	0.451842016236575	0.516949993158964	0.793441798600598	0.229530910160039	0.487293450989378	0.30948804261545	0.323210102570055	0.413569352735818	0.23934526417409	0.043675088760974	1	0.744852037774354	0.302020036427059	0.111684282455134	0.410196134098315	0.559692268874842	0.707727238341076	0.245635267628709	0.0476940759943303	0.430098385568119	0.401812517632304	0.362802633669964	0.327896622121903	0.0882444988054093	0.0736792716890031	0.491393558899302	0.457388686222573
Signature.15	0.484242257754508	0.0941679103605491	0.542494866127285	0.105359806752369	0.0216996702248733	0.140654215740014	0.686402237618091	0.0932818224567356	0.510259517514447	0.162782767490739	0.539180999984297	0.564164636131952	0.0783182242802851	0.277674831811858	0.228147637829684	0.460727991273791	0.826657083411147	0.150901710541985	0.285491617321844	0.263170709121875	0.182310325042718	0.360741177788858	0.276578408496357	0.0403928615516048	0.744852037774354	1	0.270021443406196	0.103785328974575	0.196288447224525	0.547405157046874	0.473987381942014	0.336912443552033	0.0568152968304079	0.475239031393157	0.280694346497142	0.291565432607051	0.397038870912793	0.0929766007317223	0.0790704279367617	0.288988480119942	0.398082996788127
Signature.16	0.0291884947982079	0.244869750084996	0.74807345894285	0.215588384182727	0.177215375914467	0.358293255542377	0.1054819663118	0.255643760985022	0.580924664317817	0.302719010634072	0.61834843567983	0.273938974864533	0.227531826262297	0.730397772437927	0.500690901911743	0.903713558767296	0.27910655790799	0.259554803504867	0.656976777075188	0.708828197863042	0.213806209506391	0.286451120044709	0.818701251419202	0.184239126090658	0.302020036427059	0.270021443406196	1	0.350979714939096	0.336971389366697	0.473716679502631	0.49467080748758	0.483674175941762	0.25962791285111	0.264179340048514	0.377566860387345	0.657412680070307	0.723058613587431	0.156802722347741	0.330687618638733	0.42629136640132	0.402616889736385
Signature.17	0.0628180252540239	0.0741688185932808	0.275164350820938	0.109812404060007	0.0516017937502517	0.174322028634294	0.0152716690622292	0.0849143592845324	0.200413347812611	0.11107805243836	0.223970337965128	0.131875285289453	0.0960049161195301	0.277927791851415	0.100187847831243	0.326540850448695	0.138148491466953	0.127215140093955	0.20255306521873	0.579615528027382	0.143443785726754	0.0968332624577909	0.253768286356399	0.0316608020866438	0.111684282455134	0.103785328974575	0.350979714939096	1	0.0755388684241723	0.126664339227569	0.156390999942681	0.125506281305688	0.0647146280426991	0.062291153639668	0.0713200663290993	0.236929912535814	0.202010933301188	0.0328760457542737	0.622195188204811	0.0942268545736729	0.185315108382302
Signature.18	0.0933274647739146	0.145618815729729	0.450113775126608	0.0948653563106694	0.0379964345311817	0.112026624404296	0.0387929970340981	0.138332035561305	0.433932904801292	0.181345415026372	0.483165608882415	0.224334127420237	0.106309738535271	0.457547208260225	0.735988960821758	0.419593990692217	0.207498740140953	0.103896309205021	0.671524736770654	0.361209029606721	0.488459270797511	0.087930808394837	0.195488365689985	0.100593067187456	0.410196134098315	0.196288447224525	0.336971389366697	0.0755388684241723	1	0.199558530727032	0.274692518427679	0.0787551789034253	0.0761088664531711	0.0689387582604649	0.700830597818111	0.374690920602953	0.128139656831133	0.0830643670047133	0.0493095468517563	0.812202538452598	0.159132847031665
Signature.19	0.249891857053567	0.188616771652303	0.737551474576438	0.242575341592761	0.0436211568337003	0.319885625347655	0.411374741558328	0.204744551641863	0.600805934755337	0.269915321339712	0.678497233011394	0.485095985325935	0.219001918335038	0.475620729586879	0.375532469526874	0.649805595227115	0.560528174347612	0.507219791261185	0.412085735357267	0.329088870978664	0.152538581761463	0.741044892086597	0.375804502296151	0.094601093788061	0.559692268874842	0.547405157046874	0.473716679502631	0.126664339227569	0.199558530727032	1	0.550620396601449	0.271256217511165	0.100418930785691	0.890512593793165	0.267862291961353	0.399219030963679	0.337125820891191	0.124636309653465	0.0762386619038192	0.277682687492593	0.693139314030701
Signature.20	0.262102148747099	0.100404909379611	0.687984025701304	0.146089389386159	0.0218645224096575	0.208220970392284	0.383059036215602	0.108538556818952	0.57057799600311	0.185182063769581	0.655618023969591	0.459706525676928	0.107343250436897	0.460600839734672	0.459654550305178	0.637792051043861	0.698571185505488	0.195218278518824	0.447404868539845	0.3689681456047	0.197011338588041	0.357106787063155	0.521326586164276	0.0348270004104448	0.707727238341076	0.473987381942014	0.49467080748758	0.156390999942681	0.274692518427679	0.550620396601449	1	0.362332390548321	0.0725433513247654	0.42202216779247	0.304032047028755	0.435490999420662	0.525932670291437	0.0883109036177804	0.140939538530531	0.3930843526689	0.438625233420736
Signature.21	0.155270841133619	0.0492970101610448	0.483534280430138	0.0832618965489352	0.0341692039675812	0.176831628151203	0.195450744744668	0.0539840986860101	0.361938691942735	0.101063031263702	0.398901501366105	0.296228690398737	0.0551044099004906	0.303836049692717	0.150062510129184	0.540362656662448	0.322133898715962	0.11248995449451	0.252720022013288	0.345866453018851	0.106104915332805	0.160184274306205	0.776174434150206	0.0186844619627663	0.245635267628709	0.336912443552033	0.483674175941762	0.125506281305688	0.0787551789034253	0.271256217511165	0.362332390548321	1	0.075415010922961	0.174526488274129	0.106834577272032	0.386606341263791	0.885635587292623	0.0660759909963367	0.113343601911535	0.187356333935617	0.224099831493914
Signature.22	0.0258824445982923	0.0154244270547048	0.247862849984233	0.0162779528644325	0.970744237814193	0.0662924384715141	0.0179360196188471	0.0269249662272706	0.159313597858356	0.0360987638946464	0.189236930823632	0.0692876681532198	0.0142887105845375	0.293712381447053	0.320945420871249	0.284157669654957	0.0549552206258035	0.0362700343671161	0.375618116978012	0.203253015688757	0.0235345419216348	0.0386392140903829	0.139542012152921	0.00930238553424766	0.0476940759943303	0.0568152968304079	0.25962791285111	0.0647146280426991	0.0761088664531711	0.100418930785691	0.0725433513247654	0.075415010922961	1	0.0401906225717513	0.101653471326268	0.725637133966452	0.0983664214096181	0.424777248970317	0.0748139931454375	0.0784264489143153	0.125588614216781
Signature.23	0.070535183965013	0.0868831027711301	0.547373893831087	0.144181066730215	0.00145079217152991	0.207927963523692	0.543017616008625	0.0972321860728862	0.364650706434947	0.141827301124286	0.46765497571664	0.274784236337469	0.119403368398834	0.279639946037344	0.217450960534018	0.441005645434149	0.402177419645125	0.471333518659252	0.170455688001609	0.164188235461647	0.066429262128561	0.832294371960979	0.203498753662066	0.0302278365517483	0.430098385568119	0.475239031393157	0.264179340048514	0.062291153639668	0.0689387582604649	0.890512593793165	0.42202216779247	0.174526488274129	0.0401906225717513	1	0.135357882236717	0.212412147740078	0.176117813343841	0.0821175113405488	0.0270382207418199	0.102429204492274	0.672676945209801
Signature.24	0.0568210494741257	0.197477446396292	0.531901842039203	0.159120710416405	0.0632598667575348	0.183735940524105	0.138528367367765	0.198728153042046	0.454749730830718	0.239595557596469	0.504593485195765	0.207237657196726	0.170014250937993	0.534681615440095	0.827398881664813	0.451035308443725	0.256978001189462	0.13436527582085	0.610987457082716	0.296741540183307	0.208101712541554	0.140791343273936	0.231959869626801	0.14345838846388	0.401812517632304	0.280694346497142	0.377566860387345	0.0713200663290993	0.700830597818111	0.267862291961353	0.304032047028755	0.106834577272032	0.101653471326268	0.135357882236717	1	0.348730628018009	0.152442830482702	0.104076583164854	0.0427654991784346	0.849933852099842	0.250215059712857
Signature.25	0.18801193908523	0.236397594735178	0.667136822966932	0.172213445024459	0.646641447696272	0.270278524540552	0.100821115955036	0.241787922294708	0.548917879490662	0.291066087452092	0.623454461187262	0.381529991781385	0.170563597384499	0.688983595044727	0.571884873030975	0.740604742415203	0.35804417464046	0.19657706813346	0.726070832226271	0.555846009238862	0.278872795839285	0.226818243065378	0.539847034178391	0.185464211386459	0.362802633669964	0.291565432607051	0.657412680070307	0.236929912535814	0.374690920602953	0.399219030963679	0.435490999420662	0.386606341263791	0.725637133966452	0.212412147740078	0.348730628018009	1	0.491363613781747	0.398478450340389	0.215703244800561	0.416699756960956	0.392094433188549
Signature.26	0.171592022532621	0.114397554488841	0.61894613869615	0.122063261086312	0.0385405676274006	0.239514823782349	0.153022272408067	0.117976806024918	0.498987976097635	0.170649643902155	0.518883520717888	0.343392713867217	0.101689521379667	0.442047379900227	0.231142523507565	0.721955356293783	0.39996895331723	0.144227409305477	0.374031940021307	0.484718405309643	0.133162331868199	0.185181122616318	0.912302816499338	0.07634864757367	0.327896622121903	0.397038870912793	0.723058613587431	0.202010933301188	0.128139656831133	0.337125820891191	0.525932670291437	0.885635587292623	0.0983664214096181	0.176117813343841	0.152442830482702	0.491363613781747	1	0.0942785342197484	0.190948672837683	0.252487792171113	0.261008226479172
Signature.27	0.0367024680325452	0.0551416924728448	0.168843031587392	0.0694083137409576	0.311585050764837	0.0918138908380503	0.0690113351828479	0.0604625950161628	0.145118538629669	0.074500738839895	0.15352734389096	0.0893945249819167	0.0674660577271684	0.196089392098967	0.153681092773627	0.202799734712651	0.0876249315467693	0.0688614134676321	0.232488436284058	0.157685819241829	0.0434401848113815	0.0816135113933106	0.100747411493798	0.0320008260930123	0.0882444988054093	0.0929766007317223	0.156802722347741	0.0328760457542737	0.0830643670047133	0.124636309653465	0.0883109036177804	0.0660759909963367	0.424777248970317	0.0821175113405488	0.104076583164854	0.398478450340389	0.0942785342197484	1	0.0288571513486517	0.0991615468310208	0.158065068301581
Signature.28	0.0203252940663251	0.0291748727282107	0.215469282085668	0.0454829051487501	0.0707757583944795	0.116910613270585	0.01470170466393	0.0350245363421081	0.131052969974405	0.0562497499157553	0.1488785212481	0.0803348899562045	0.0387120594531572	0.287940201899189	0.073005486303603	0.306057655054866	0.108094156834483	0.0466284010655675	0.186124028121087	0.645687305073177	0.187621229157299	0.0394591174661133	0.237553056796706	0.0163615635708675	0.0736792716890031	0.0790704279367617	0.330687618638733	0.622195188204811	0.0493095468517563	0.0762386619038192	0.140939538530531	0.113343601911535	0.0748139931454375	0.0270382207418199	0.0427654991784346	0.215703244800561	0.190948672837683	0.0288571513486517	1	0.0757140393634699	0.111884912680381
Signature.29	0.22348423539437	0.125760872940868	0.594859302132669	0.123588585251664	0.0315356165702911	0.142723500884737	0.0695774704764931	0.127896971035549	0.585011459135653	0.183810136459857	0.634786680639135	0.379112245758991	0.115581719051387	0.537647200030038	0.817904336247295	0.520471263064264	0.361308809839509	0.0991893312125798	0.745112168114662	0.382590267964983	0.298945106297243	0.11628883051859	0.301546607555496	0.0668223846338841	0.491393558899302	0.288988480119942	0.42629136640132	0.0942268545736729	0.812202538452598	0.277682687492593	0.3930843526689	0.187356333935617	0.0784264489143153	0.102429204492274	0.849933852099842	0.416699756960956	0.252487792171113	0.0991615468310208	0.0757140393634699	1	0.218528178680918
Signature.30	0.162821740914583	0.35631690048094	0.595537210451338	0.600167520715039	0.0736092537865737	0.672571078120623	0.313132322099721	0.417130188824158	0.461502471779716	0.474001731501078	0.626219695444819	0.413293068557058	0.554526731034154	0.423466296546491	0.272474808468163	0.585591624410712	0.429015948846163	0.761504660016557	0.294943838370338	0.30038738621239	0.132528423457298	0.814302734263815	0.303225407520089	0.139776023274789	0.457388686222573	0.398082996788127	0.402616889736385	0.185315108382302	0.159132847031665	0.693139314030701	0.438625233420736	0.224099831493914	0.125588614216781	0.672676945209801	0.250215059712857	0.392094433188549	0.261008226479172	0.158065068301581	0.111884912680381	0.218528178680918	1
