# Supplementary material for: Integrated analysis of racial disparities in genomic architecture identifies a trans‐ancestry prognostic subtype in bladder cancer
Source: Mol Oncol. 2022 Dec 29;17(4):564–81. doi: 10.1002/1878-0261.13360 (PMC10061287; doi:10.1002/1878-0261.13360)
Supplement: Supplementary file 5 — Table S4. Comparison of mutational signatures identified in our study to COSMIC mutational signatures (related to Fig. 1A). [file MOL2-17-564-s007.zip › MOL2_13360_Supplementary.Table4b.xls]

white.W1	white.W2	white.W3	white.W4	asian.W1	asian.W2	asian.W3	asian.W4	asian.W5	black.W1	black.W2	Signature.1	Signature.2	Signature.3	Signature.4	Signature.5	Signature.6	Signature.7	Signature.8	Signature.9	Signature.10	Signature.11	Signature.12	Signature.13	Signature.14	Signature.15	Signature.16	Signature.17	Signature.18	Signature.19	Signature.20	Signature.21	Signature.22	Signature.23	Signature.24	Signature.25	Signature.26	Signature.27	Signature.28	Signature.29	Signature.30
white.W1	1	0.0139626630705851	0.446789691943535	0.0328467040463563	-0.054901389036492	-0.0384515776067213	0.0831691469908634	0.00654620399723512	0.78430775842305	0.081624437870273	0.678485725506081	0.909311048148462	-0.0183782141360376	-0.246240052433446	-0.0964179210232963	0.100855807113009	0.775789132551691	0.0145783902576972	0.0442730922948976	-0.0212133770488084	0.0920977431548628	0.00526957493676684	-0.107672237346029	-0.0382253133443113	0.400098521904705	0.453593573525813	-0.159625651518828	-0.000414053712063614	0.0138434206583294	0.183291544133122	0.195401319416445	0.0822340082305295	-0.0460643816242556	0.0142050808372977	-0.050924903637969	0.0719964807013319	0.083172934479804	-0.0145983550833485	-0.0493689676822007	0.14734346244772	0.0814625786836964
white.W2	0.0139626630705851	1	-0.186652067978999	0.573087213771957	-0.0846791561023444	0.535526836715788	-0.034462046750427	0.987819346496716	-0.0599240695000799	0.977859155373442	0.0647369541590461	0.0673022612078015	0.680091954653593	0.283341032072263	-0.0607251326622869	-0.0608103274595427	-0.0214975425873837	0.330274145125862	-0.0791642596268053	-0.120831998279555	0.129848573061496	0.13576356944489	-0.102931115724586	0.913058260219896	-0.0103915204469167	-0.0221692227067737	0.0499480900426773	-0.0257426307972734	0.0240034206865599	0.0546506928133624	-0.0600302791306676	-0.0903930621250158	-0.100278635408243	-0.00143381983262248	0.0542921745571225	0.0314124997826371	-0.0549398181732853	-0.024627982183642	-0.0805006034595336	-0.0364575497246305	0.255332294219183
white.W3	0.446789691943535	-0.186652067978999	1	-0.0450614303575525	-0.101434217701235	-0.0316415087713539	0.226829813506138	-0.181037336427172	0.809877766453086	-0.109273898735931	0.804908139632194	0.567702046543239	-0.118445533645775	0.0959328654894709	0.358004407253677	0.711461298946707	0.608413203958349	0.255807688423751	0.247686103510129	0.0296320825812036	0.0875808595505038	0.430129373387308	0.365091412130392	-0.22465557392735	0.466413415927414	0.423053202164232	0.399494729981142	0.00971758570246767	0.197393223497016	0.670312467012384	0.544563644571597	0.249629349204709	-0.0787717924574755	0.544718688940304	0.21589101669066	0.173480643246572	0.366037280669544	-0.0832789343196499	-0.119580173835202	0.332533635582065	0.389592364098076
white.W4	0.0328467040463563	0.573087213771957	-0.0450614303575525	1	-0.0609100251471743	0.978019085044051	-0.01439396585895	0.683443872940614	0.0197725504373036	0.711469008642294	0.279941866573714	0.152679720725115	0.963509421503467	-0.0552015305655932	-0.0849324596183874	0.0749892593353994	0.0507604182575464	0.620069124748497	-0.0603797763989836	-0.0694820506799574	0.178916790772237	0.326079890522093	0.00463695658242247	0.206526317329545	0.06273911701797	0.0251179207235226	0.0909544820082203	0.0422657810659771	0.00453583247543251	0.162409830706007	0.0441969285927631	-0.0105357465743649	-0.0658694467897639	0.0858685488435038	0.0571736682116128	0.0226561589067527	0.00811661472352405	0.0135504055713487	-0.0308685030148289	0.0127474112497849	0.581866276184302
asian.W1	-0.054901389036492	-0.0846791561023444	-0.101434217701235	-0.0609100251471743	1	-0.0560089787680022	-0.0472746338429316	-0.0718669600120916	-0.140282494448423	-0.0918390394338053	-0.137280764461164	-0.104034310529896	-0.0582937082326903	-0.0135398962137419	0.131473505705906	-0.0809013186503405	-0.1219855197528	-0.0730971584590296	0.151240230596103	-0.0938728094933244	-0.074135710104625	-0.0939025667289691	-0.119810255606313	-0.0632120488786546	-0.128463952531314	-0.0947411631000328	-0.0297278622821131	-0.042910542093558	-0.0897054980323175	-0.106370987813403	-0.141889602555228	-0.0969702716376532	0.971944361999692	-0.0877815431048211	-0.096559969116381	0.685581378723645	-0.134570131987832	0.257880979136639	-0.0260226486229834	-0.138331475536352	-0.0711689610321824
asian.W2	-0.0384515776067213	0.535526836715788	-0.0316415087713539	0.978019085044051	-0.0560089787680022	1	-0.0050326512874403	0.651778441302267	-0.0460576099578494	0.667465036465519	0.223145801613431	0.0726359928812992	0.96346882983952	-0.0124707781074984	-0.114561457468413	0.161743566190786	0.000238866439626243	0.635270722944608	-0.0714925131008704	-0.0149277450072591	0.0991374970589096	0.381475029872432	0.103375052715048	0.184934675475259	0.0445574035247592	0.0132909728434712	0.18064841016905	0.0716764979719037	-0.0348547978822722	0.191349951395274	0.0471167877219101	0.0381876404410059	-0.0600387786608475	0.119865221454159	0.0121407992181952	0.0390913288761798	0.0749758728772741	0.00377253549133312	0.00202412204023406	-0.0420549923526582	0.619788685490066
asian.W3	0.0831691469908634	-0.034462046750427	0.226829813506138	-0.01439396585895	-0.0472746338429316	-0.0050326512874403	1	-0.0361560243109512	0.00442702776986467	-0.0120450758680293	0.163611066530374	0.181369401710098	-0.0272371164973249	-0.0370915947116345	-0.0360629178901943	0.181258376492119	0.495624777266723	0.0148499563700298	-0.116945965292311	-0.0458834103166531	0.0126404309740537	0.313271156279949	-0.0142215898090676	-0.0301482889573498	0.396406923572544	0.683321534294295	-0.02476690671415	-0.0440700176102237	-0.0373570462601086	0.382158214435481	0.350035424912593	0.137399517279908	-0.0463672523202716	0.523546729396007	0.0595555225963466	-0.0360085992258603	0.0741246725270707	0.0253182115959081	-0.0474196050728771	-0.0240731896296176	0.267934913830164
asian.W4	0.00654620399723512	0.987819346496716	-0.181037336427172	0.683443872940614	-0.0718669600120916	0.651778441302267	-0.0361560243109512	1	-0.0696337960607496	0.990102117365861	0.0912720133826344	0.068588569749376	0.781880026424877	0.252360301148827	-0.0667885774345121	-0.038918769493217	-0.020329464448701	0.38569579472603	-0.0741702718049241	-0.114903771198511	0.120741663542047	0.171457932605121	-0.0858727365057252	0.852618112357064	-0.00428271766720827	-0.0217011843453209	0.0697843930586078	-0.0125991749470077	0.0171844051805469	0.075821697323326	-0.0480355140891638	-0.0832048296249731	-0.0859837464577401	0.0109926044622848	0.0578795047362385	0.0434718219177476	-0.0482207101465455	-0.0178870055910108	-0.0726326087618039	-0.0316361109183482	0.329848563317978
asian.W5	0.78430775842305	-0.0599240695000799	0.809877766453086	0.0197725504373036	-0.140282494448423	-0.0460576099578494	0.00442702776986467	-0.0696337960607496	1	0.0227678576888775	0.870520746625431	0.842714298730192	-0.0721204601399903	-0.0604026011526374	0.224293590209575	0.456607516513078	0.690568172521591	0.183100168418845	0.241137956772867	0.0045429915406818	0.207920251059727	0.192392338788906	0.105849685755463	-0.132703529805644	0.425312267898364	0.366344736433694	0.192367166717736	-0.029954674103049	0.222412060160179	0.423557105137877	0.358988161479042	0.108311535347065	-0.114024725703928	0.230846578801722	0.167261288191738	0.114065177489566	0.220700089350875	-0.04441249009783	-0.142322061250492	0.366663798246778	0.208240624378735
black.W1	0.081624437870273	0.977859155373442	-0.109273898735931	0.711469008642294	-0.0918390394338053	0.667465036465519	-0.0120450758680293	0.990102117365861	0.0227678576888775	1	0.180473767185249	0.160695801827052	0.783660585766161	0.21991902876283	-0.0617774938981685	-0.00568001562593571	0.0612447099896212	0.435041566523875	-0.069736940301029	-0.117059192386712	0.185147134897287	0.205673497687112	-0.0852615371610083	0.814200698124331	0.053438201556073	0.0263445825613587	0.0645409769812535	-0.0101729358834611	0.0325493737081929	0.115064884298384	0.000773174429788022	-0.0662599720586152	-0.107098419865706	0.037258281270119	0.0638343289800427	0.0392275311254222	-0.0316174877930893	-0.0238501699542056	-0.0785381656308645	-0.0096428955547784	0.365508985266377
black.W2	0.678485725506081	0.0647369541590461	0.804908139632194	0.279941866573714	-0.137280764461164	0.223145801613431	0.163611066530374	0.0912720133826344	0.870520746625431	0.180473767185249	1	0.793999284092313	0.176056384644359	-0.0160181200742772	0.238644224388297	0.507187735605222	0.700366022494412	0.371131894848447	0.245540183193448	-0.0696795000620708	0.231143656760561	0.368617064678554	0.130418049734626	-0.0971266628923018	0.48662274806659	0.406822469627403	0.177380561476651	-0.0355172292634649	0.27560279049104	0.54087625086109	0.479939892743167	0.127612181758863	-0.121910108005065	0.382301908949306	0.204391250110444	0.169024717320867	0.208507271839002	-0.0672221487200032	-0.17116521632301	0.425055066840674	0.450240340584002
Signature.1	0.909311048148462	0.0673022612078015	0.567702046543239	0.152679720725115	-0.104034310529896	0.0726359928812992	0.181369401710098	0.068588569749376	0.842714298730192	0.160695801827052	0.793999284092313	1	0.0628510414276891	-0.180364144547513	-0.0419790875601659	0.290424743354482	0.807745416768521	0.166419723250563	0.11686651271627	0.00956907552669586	0.238119447749418	0.15890140364448	-0.0189886063352076	-0.039304303856885	0.474956042559824	0.482070938853276	-0.0346895851125218	-0.00475833947823755	0.0605756083500715	0.358362621983091	0.319520196587675	0.144359892121379	-0.0906643352692199	0.17428341371813	-0.00861637680779109	0.129430107943222	0.158958397034973	-0.0219322480796468	-0.0715220085168124	0.209671197952661	0.267746623236071
Signature.2	-0.0183782141360376	0.680091954653593	-0.118445533645775	0.963509421503467	-0.0582937082326903	0.96346882983952	-0.0272371164973249	0.781880026424877	-0.0721204601399903	0.783660585766161	0.176056384644359	0.0628510414276891	1	0.0410062083474263	-0.0621891343577927	0.0477481138195643	-0.0142416109096434	0.521782760648868	-0.035356166857426	-0.0648739163117314	0.0926690867130154	0.287208951925066	-0.00299287365800536	0.366939335928784	0.0402139300328362	-0.00194235297504	0.115837484162688	0.0297197323963462	0.0207695991859898	0.13849872377315	0.0022504393212793	-0.0390699693937648	-0.0652487985355364	0.0614058566325146	0.0744616367540692	0.0278051200260498	-0.0121258036787448	0.0134095361828923	-0.0356025094263759	0.00747648957587183	0.531453555757925
Signature.3	-0.246240052433446	0.283341032072263	0.0959328654894709	-0.0552015305655932	-0.0135398962137419	-0.0124707781074984	-0.0370915947116345	0.252360301148827	-0.0604026011526374	0.21991902876283	-0.0160181200742772	-0.180364144547513	0.0410062083474263	1	0.34366394443383	0.327393279945899	-0.1577410427448	0.012646052802811	0.447913767417474	-0.00629419083361932	-0.012076070696972	0.0432303274467096	0.0362744139362141	0.376395314554775	0.0269051228009485	-0.128541476723358	0.300656018338539	-0.0220218875077758	0.195638049344589	0.120601705055714	0.0406209107240637	-0.162046486550897	-0.0364575803474067	0.0392353899438559	0.191483684842302	0.146847220505374	-0.06538722547298	-0.0716279236414892	-0.0260960394698556	0.184793313104771	-0.00232124042052809
Signature.4	-0.0964179210232963	-0.0607251326622869	0.358004407253677	-0.0849324596183874	0.131473505705906	-0.114561457468413	-0.0360629178901943	-0.0667885774345121	0.224293590209575	-0.0617774938981685	0.238644224388297	-0.0419790875601659	-0.0621891343577927	0.34366394443383	1	0.109197169063799	0.0176506053715882	-0.0289396041762382	0.641291851473783	-0.112889408301999	0.132058081794567	-0.00729816702085636	-0.0807533258104419	-0.0438286638360417	0.247582009826739	-0.0262955744536479	0.0764347258936677	-0.152875245762549	0.666205877514315	0.0966490130394011	0.202931971062861	-0.181299548894071	0.129293212734606	0.035339354961897	0.752375614325937	0.197116616135097	-0.174354878644703	-0.0205861310198731	-0.203252851274396	0.734830290685317	-0.0577384083338972
Signature.5	0.100855807113009	-0.0608103274595427	0.711461298946707	0.0749892593353994	-0.0809013186503405	0.161743566190786	0.181258376492119	-0.038918769493217	0.456607516513078	-0.00568001562593571	0.507187735605222	0.290424743354482	0.0477481138195643	0.327393279945899	0.109197169063799	1	0.315639342706065	0.25364283021112	0.305764336458147	0.340228219596057	0.129576078137566	0.347424585844053	0.651079234219878	-0.102364465649375	0.301275484296921	0.26980942488962	0.793168959356736	0.0905282141672356	0.122932171942615	0.509399371114382	0.448632491660841	0.360899050152683	-0.0374742302935309	0.36673647103775	0.0195705373100933	0.324740292552058	0.589393248136515	-0.0424315287675899	0.0269691372021556	0.159807568813434	0.369326589732928
Signature.6	0.775789132551691	-0.0214975425873837	0.608413203958349	0.0507604182575464	-0.1219855197528	0.000238866439626243	0.495624777266723	-0.020329464448701	0.690568172521591	0.0612447099896212	0.700366022494412	0.807745416768521	-0.0142416109096434	-0.1577410427448	0.0176506053715882	0.315639342706065	1	0.0534003116956758	0.0445846811661076	-0.0161660299728501	0.127801572620692	0.20449078109985	0.0255700614139521	-0.0785692354553027	0.745593454284393	0.793094496225838	-0.0478477554189805	-0.00455424963922608	0.0310535177202995	0.44600461699684	0.617857015163955	0.167789438781891	-0.116226255230782	0.317306044308904	0.0434694498925666	0.0701640929459903	0.22186645774658	-0.0297260391799845	-0.0469001169843212	0.175789451363751	0.278857380936668
Signature.7	0.0145783902576972	0.330274145125862	0.255807688423751	0.620069124748497	-0.0730971584590296	0.635270722944608	0.0148499563700298	0.38569579472603	0.183100168418845	0.435041566523875	0.371131894848447	0.166419723250563	0.521782760648868	0.012646052802811	-0.0289396041762382	0.25364283021112	0.0534003116956758	1	-0.0956422914833727	-0.0619558349284848	0.171086391022754	0.741958123974202	0.0146141078747341	0.072648272200912	0.125920907460781	0.050248588358968	0.0923327583940463	0.0398213965663672	-0.0148230953631859	0.444854691032554	0.0666978642670253	-0.00745981640979223	-0.0689333113037662	0.42397748701483	-0.0109366206400766	-0.00857747268802306	-0.0050804177001785	-0.00426556267428934	-0.0534335738423739	-0.0565281399706337	0.747969036358258
Signature.8	0.0442730922948976	-0.0791642596268053	0.247686103510129	-0.0603797763989836	0.151240230596103	-0.0714925131008704	-0.116945965292311	-0.0741702718049241	0.241137956772867	-0.069736940301029	0.245540183193448	0.11686651271627	-0.035356166857426	0.447913767417474	0.641291851473783	0.305764336458147	0.0445846811661076	-0.0956422914833727	1	0.141972841873803	0.238611874033622	-0.0861625238405774	0.00909265520924351	-0.0676677676471646	0.26370638470716	-0.00985679342140091	0.249695147539369	-0.0756807369845357	0.588807624748976	0.0789801192689408	0.112008247326925	-0.123268076607142	0.173037655394326	-0.0884118126025491	0.387940012688858	0.386017876950278	-0.0585439905866366	0.0517835407929729	-0.119210877914256	0.620077105859277	-0.126310235696628
Signature.9	-0.0212133770488084	-0.120831998279555	0.0296320825812036	-0.0694820506799574	-0.0938728094933244	-0.0149277450072591	-0.0458834103166531	-0.114903771198511	0.0045429915406818	-0.117059192386712	-0.0696795000620708	0.00956907552669586	-0.0648739163117314	-0.00629419083361932	-0.112889408301999	0.340228219596057	-0.0161660299728501	-0.0619558349284848	0.141972841873803	1	0.253087823817987	-0.0816703874759589	0.238586271050309	-0.0970886532680642	-0.00240589687828207	-0.0162648866653029	0.405826580148991	0.516582677824384	0.0945092956690304	-0.0246744170894521	0.0137844125385605	0.0621502051372892	-0.0747573724568594	-0.0713050168904817	-0.119583474860597	0.0741399132174262	0.17269413332798	-0.043568009909099	0.604194091803577	0.0142948280162639	-0.0727058856473686
Signature.10	0.0920977431548628	0.129848573061496	0.0875808595505038	0.178916790772237	-0.074135710104625	0.0991374970589096	0.0126404309740537	0.120741663542047	0.207920251059727	0.185147134897287	0.231143656760561	0.238119447749418	0.0926690867130154	-0.012076070696972	0.132058081794567	0.129576078137566	0.127801572620692	0.171086391022754	0.238611874033622	0.253087823817987	1	0.0259121219282583	-0.0634671033865561	0.00477569033638202	0.23979090131032	0.0906789820430481	0.0365805121352455	0.0619432267995053	0.431587906540841	0.0293095981613597	0.0761033096549822	-0.00871780628400359	-0.0780001400351793	-0.0134874501260693	0.0864415021738849	0.13138510772877	-0.0106008841237399	-0.028107176374297	0.107101297701755	0.195595255571585	0.00513891705940609
Signature.11	0.00526957493676684	0.13576356944489	0.430129373387308	0.326079890522093	-0.0939025667289691	0.381475029872432	0.313271156279949	0.171457932605121	0.192392338788906	0.205673497687112	0.368617064678554	0.15890140364448	0.287208951925066	0.0432303274467096	-0.00729816702085636	0.347424585844053	0.20449078109985	0.741958123974202	-0.0861625238405774	-0.0816703874759589	0.0259121219282583	1	-0.00147820012436278	-0.0044391330767402	0.31664922663068	0.267663990281367	0.0740206018976405	-0.014183647141931	-0.0613581716421707	0.704082238035543	0.232584125575887	0.0202699067335985	-0.0899795555931808	0.814253197100066	-0.0390639579165526	-0.025230418383182	0.00872999375748796	-0.00646642542298641	-0.0841064927684785	-0.0728116232394916	0.793114588660387
Signature.12	-0.107672237346029	-0.102931115724586	0.365091412130392	0.00463695658242247	-0.119810255606313	0.103375052715048	-0.0142215898090676	-0.0858727365057252	0.105849685755463	-0.0852615371610083	0.130418049734626	-0.0189886063352076	-0.00299287365800536	0.0362744139362141	-0.0807533258104419	0.651079234219878	0.0255700614139521	0.0146141078747341	0.00909265520924351	0.238586271050309	-0.0634671033865561	-0.00147820012436278	1	-0.0998174370478944	-0.040188649222184	0.0555923271047032	0.691077285391673	0.0690868326821161	-0.0884926441744461	0.114163357434656	0.308682280930435	0.716360524099895	-0.105493852649191	0.0271163701270371	-0.126998792087248	0.17057231701899	0.873708240934107	-0.0793896820982532	0.0365175099619084	-0.0307571989686815	0.00823469442379764
Signature.13	-0.0382253133443113	0.913058260219896	-0.22465557392735	0.206526317329545	-0.0632120488786546	0.184934675475259	-0.0301482889573498	0.852618112357064	-0.132703529805644	0.814200698124331	-0.0971266628923018	-0.039304303856885	0.366939335928784	0.376395314554775	-0.0438286638360417	-0.102364465649375	-0.0785692354553027	0.072648272200912	-0.0676677676471646	-0.0970886532680642	0.00477569033638202	-0.0044391330767402	-0.0998174370478944	1	-0.0625226885854228	-0.0514393126401463	0.0339346884668133	-0.0462429650901984	0.00622584782919948	-0.0168364771213272	-0.0945524417425403	-0.0890122899172034	-0.0776058690777071	-0.0397449300711478	0.0321860306740133	0.031667145894726	-0.0542041279678322	-0.0290411693739012	-0.0665500539821688	-0.0622802673261232	0.0359289303125391
Signature.14	0.400098521904705	-0.0103915204469167	0.466413415927414	0.06273911701797	-0.128463952531314	0.0445574035247592	0.396406923572544	-0.00428271766720827	0.425312267898364	0.053438201556073	0.48662274806659	0.474956042559824	0.0402139300328362	0.0269051228009485	0.247582009826739	0.301275484296921	0.745593454284393	0.125920907460781	0.26370638470716	-0.00240589687828207	0.23979090131032	0.31664922663068	-0.040188649222184	-0.0625226885854228	1	0.69366671748626	-0.0264380988083795	-0.0409556476319479	0.273995987656146	0.439943530197503	0.625415756830914	0.0673946419623092	-0.131270116032031	0.347558841462617	0.22411684040634	0.062656119981369	0.118622753750219	-0.0332180568458697	-0.09343946631116	0.338808429250713	0.308901162906381
Signature.15	0.453593573525813	-0.0221692227067737	0.423053202164232	0.0251179207235226	-0.0947411631000328	0.0132909728434712	0.683321534294295	-0.0217011843453209	0.366344736433694	0.0263445825613587	0.406822469627403	0.482070938853276	-0.00194235297504	-0.128541476723358	-0.0262955744536479	0.26980942488962	0.793094496225838	0.050248588358968	-0.00985679342140091	-0.0162648866653029	0.0906789820430481	0.267663990281367	0.0555923271047032	-0.0514393126401463	0.69366671748626	1	-0.0161485281345232	-0.0288227326186321	0.0372897528584556	0.445184748544086	0.348140464078614	0.203093640095386	-0.0953149536896616	0.407906010222993	0.0992226286852838	0.00906662191676304	0.24152110408208	-0.0112683458213785	-0.0636804847929983	0.106801561022639	0.259172839162443
Signature.16	-0.159625651518828	0.0499480900426773	0.399494729981142	0.0909544820082203	-0.0297278622821131	0.18064841016905	-0.02476690671415	0.0697843930586078	0.192367166717736	0.0645409769812535	0.177380561476651	-0.0346895851125218	0.115837484162688	0.300656018338539	0.0764347258936677	0.793168959356736	-0.0478477554189805	0.0923327583940463	0.249695147539369	0.405826580148991	0.0365805121352455	0.0740206018976405	0.691077285391673	0.0339346884668133	-0.0264380988083795	-0.0161485281345232	1	0.17012529724724	0.046648545357443	0.200832963367929	0.211230899454683	0.273274872789551	0.00141786252363565	0.0709522001834633	-0.000292058617758781	0.266925655077612	0.57134385570395	-0.0526728946925418	0.124498162968452	0.0740099049860867	0.0814350013795316
Signature.17	-0.000414053712063614	-0.0257426307972734	0.00971758570246767	0.0422657810659771	-0.042910542093558	0.0716764979719037	-0.0440700176102237	-0.0125991749470077	-0.029954674103049	-0.0101729358834611	-0.0355172292634649	-0.00475833947823755	0.0297197323963462	-0.0220218875077758	-0.152875245762549	0.0905282141672356	-0.00455424963922608	0.0398213965663672	-0.0756807369845357	0.516582677824384	0.0619432267995053	-0.014183647141931	0.0690868326821161	-0.0462429650901984	-0.0409556476319479	-0.0288227326186321	0.17012529724724	1	-0.0772688944954047	-0.0429717906845297	-0.0163925207285052	-0.0218740628569084	-0.0615437577487876	-0.0418461285734174	-0.127227986637221	-0.0124703715052425	0.0281373839906724	-0.0608462278476333	0.57322394689968	-0.1022270777178	0.0277367425863768
Signature.18	0.0138434206583294	0.0240034206865599	0.197393223497016	0.00453583247543251	-0.0897054980323175	-0.0348547978822722	-0.0373570462601086	0.0171844051805469	0.222412060160179	0.0325493737081929	0.27560279049104	0.0605756083500715	0.0207695991859898	0.195638049344589	0.666205877514315	0.122932171942615	0.0310535177202995	-0.0148230953631859	0.588807624748976	0.0945092956690304	0.431587906540841	-0.0613581716421707	-0.0884926441744461	0.00622584782919948	0.273995987656146	0.0372897528584556	0.046648545357443	-0.0772688944954047	1	-0.0103852845734162	0.0734609831165182	-0.130016821061974	-0.0903814835164927	-0.0685927117671874	0.619985238140793	0.0993367493441055	-0.134356245751635	-0.0344224523694396	-0.11542730533108	0.764391610376743	-0.0623553461534855
Signature.19	0.183291544133122	0.0546506928133624	0.670312467012384	0.162409830706007	-0.106370987813403	0.191349951395274	0.382158214435481	0.075821697323326	0.423557105137877	0.115064884298384	0.54087625086109	0.358362621983091	0.13849872377315	0.120601705055714	0.0966490130394011	0.509399371114382	0.44600461699684	0.444854691032554	0.0789801192689408	-0.0246744170894521	0.0293095981613597	0.704082238035543	0.114163357434656	-0.0168364771213272	0.439943530197503	0.445184748544086	0.200832963367929	-0.0429717906845297	-0.0103852845734162	1	0.401671409070921	0.0758417283526154	-0.0910429433239591	0.893397844646655	0.0173250809936707	0.0671661020721995	0.0997725818392116	-0.00581551867994241	-0.112900458156689	0.0259668048468991	0.596965821939816
Signature.20	0.195401319416445	-0.0600302791306676	0.544563644571597	0.0441969285927631	-0.141889602555228	0.0471167877219101	0.350035424912593	-0.0480355140891638	0.358988161479042	0.000773174429788022	0.479939892743167	0.319520196587675	0.0022504393212793	0.0406209107240637	0.202931971062861	0.448632491660841	0.617857015163955	0.0666978642670253	0.112008247326925	0.0137844125385605	0.0761033096549822	0.232584125575887	0.308682280930435	-0.0945524417425403	0.625415756830914	0.348140464078614	0.211230899454683	-0.0163925207285052	0.0734609831165182	0.401671409070921	1	0.181713946067023	-0.137425038680439	0.327314027175933	0.0505471222143257	0.101467196047499	0.345231513927359	-0.0570975442016829	-0.0442877914943347	0.167937435440056	0.25173310542178
Signature.21	0.0822340082305295	-0.0903930621250158	0.249629349204709	-0.0105357465743649	-0.0969702716376532	0.0381876404410059	0.137399517279908	-0.0832048296249731	0.108311535347065	-0.0662599720586152	0.127612181758863	0.144359892121379	-0.0390699693937648	-0.162046486550897	-0.181299548894071	0.360899050152683	0.167789438781891	-0.00745981640979223	-0.123268076607142	0.0621502051372892	-0.00871780628400359	0.0202699067335985	0.716360524099895	-0.0890122899172034	0.0673946419623092	0.203093640095386	0.273274872789551	-0.0218740628569084	-0.130016821061974	0.0758417283526154	0.181713946067023	1	-0.0949340319174983	0.0512431569839261	-0.156077606545649	0.109783897823376	0.859033784673866	-0.0565301574614346	-0.0433874516812295	-0.0555798385317983	0.0151521586560188
Signature.22	-0.0460643816242556	-0.100278635408243	-0.0787717924574755	-0.0658694467897639	0.971944361999692	-0.0600387786608475	-0.0463672523202716	-0.0859837464577401	-0.114024725703928	-0.107098419865706	-0.121910108005065	-0.0906643352692199	-0.0652487985355364	-0.0364575803474067	0.129293212734606	-0.0374742302935309	-0.116226255230782	-0.0689333113037662	0.173037655394326	-0.0747573724568594	-0.0780001400351793	-0.0899795555931808	-0.105493852649191	-0.0776058690777071	-0.131270116032031	-0.0953149536896616	0.00141786252363565	-0.0615437577487876	-0.0903814835164927	-0.0910429433239591	-0.137425038680439	-0.0949340319174983	1	-0.0758031066658458	-0.107349224338602	0.731848783518961	-0.121317118541698	0.366272191398647	-0.0559232119921203	-0.140473937020579	-0.0608127615020552
Signature.23	0.0142050808372977	-0.00143381983262248	0.544718688940304	0.0858685488435038	-0.0877815431048211	0.119865221454159	0.523546729396007	0.0109926044622848	0.230846578801722	0.037258281270119	0.382301908949306	0.17428341371813	0.0614058566325146	0.0392353899438559	0.035339354961897	0.36673647103775	0.317306044308904	0.42397748701483	-0.0884118126025491	-0.0713050168904817	-0.0134874501260693	0.814253197100066	0.0271163701270371	-0.0397449300711478	0.347558841462617	0.407906010222993	0.0709522001834633	-0.0418461285734174	-0.0685927117671874	0.893397844646655	0.327314027175933	0.0512431569839261	-0.0758031066658458	1	-0.0269104451091045	-0.0145102036667577	0.0166936960737132	0.00243295367220703	-0.0860566413957799	-0.0704235606575925	0.631796034281654
Signature.24	-0.050924903637969	0.0542921745571225	0.21589101669066	0.0571736682116128	-0.096559969116381	0.0121407992181952	0.0595555225963466	0.0578795047362385	0.167261288191738	0.0638343289800427	0.204391250110444	-0.00861637680779109	0.0744616367540692	0.191483684842302	0.752375614325937	0.0195705373100933	0.0434694498925666	-0.0109366206400766	0.387940012688858	-0.119583474860597	0.0864415021738849	-0.0390639579165526	-0.126998792087248	0.0321860306740133	0.22411684040634	0.0992226286852838	-0.000292058617758781	-0.127227986637221	0.619985238140793	0.0173250809936707	0.0505471222143257	-0.156077606545649	-0.107349224338602	-0.0269104451091045	1	-0.0634785698391425	-0.181700083937217	-0.0422309238918922	-0.172522026352393	0.792498991910501	-0.007347353721416
Signature.25	0.0719964807013319	0.0314124997826371	0.173480643246572	0.0226561589067527	0.685581378723645	0.0390913288761798	-0.0360085992258603	0.0434718219177476	0.114065177489566	0.0392275311254222	0.169024717320867	0.129430107943222	0.0278051200260498	0.146847220505374	0.197116616135097	0.324740292552058	0.0701640929459903	-0.00857747268802306	0.386017876950278	0.0741399132174262	0.13138510772877	-0.025230418383182	0.17057231701899	0.031667145894726	0.062656119981369	0.00906662191676304	0.266925655077612	-0.0124703715052425	0.0993367493441055	0.0671661020721995	0.101467196047499	0.109783897823376	0.731848783518961	-0.0145102036667577	-0.0634785698391425	1	0.16295568643844	0.311206245124173	-0.0619051912668074	0.0455930239172584	0.0534374940737364
Signature.26	0.083172934479804	-0.0549398181732853	0.366037280669544	0.00811661472352405	-0.134570131987832	0.0749758728772741	0.0741246725270707	-0.0482207101465455	0.220700089350875	-0.0316174877930893	0.208507271839002	0.158958397034973	-0.0121258036787448	-0.06538722547298	-0.174354878644703	0.589393248136515	0.22186645774658	-0.0050804177001785	-0.0585439905866366	0.17269413332798	-0.0106008841237399	0.00872999375748796	0.873708240934107	-0.0542041279678322	0.118622753750219	0.24152110408208	0.57134385570395	0.0281373839906724	-0.134356245751635	0.0997725818392116	0.345231513927359	0.859033784673866	-0.121317118541698	0.0166936960737132	-0.181700083937217	0.16295568643844	1	-0.0608662547085057	0.00490017207868598	-0.0478195579242934	-0.00490476186962877
Signature.27	-0.0145983550833485	-0.024627982183642	-0.0832789343196499	0.0135504055713487	0.257880979136639	0.00377253549133312	0.0253182115959081	-0.0178870055910108	-0.04441249009783	-0.0238501699542056	-0.0672221487200032	-0.0219322480796468	0.0134095361828923	-0.0716279236414892	-0.0205861310198731	-0.0424315287675899	-0.0297260391799845	-0.00426556267428934	0.0517835407929729	-0.043568009909099	-0.028107176374297	-0.00646642542298641	-0.0793896820982532	-0.0290411693739012	-0.0332180568458697	-0.0112683458213785	-0.0526728946925418	-0.0608462278476333	-0.0344224523694396	-0.00581551867994241	-0.0570975442016829	-0.0565301574614346	0.366272191398647	0.00243295367220703	-0.0422309238918922	0.311206245124173	-0.0608662547085057	1	-0.0696197424522835	-0.0507854571489682	0.0335053173298424
Signature.28	-0.0493689676822007	-0.0805006034595336	-0.119580173835202	-0.0308685030148289	-0.0260226486229834	0.00202412204023406	-0.0474196050728771	-0.0726326087618039	-0.142322061250492	-0.0785381656308645	-0.17116521632301	-0.0715220085168124	-0.0356025094263759	-0.0260960394698556	-0.203252851274396	0.0269691372021556	-0.0469001169843212	-0.0534335738423739	-0.119210877914256	0.604194091803577	0.107101297701755	-0.0841064927684785	0.0365175099619084	-0.0665500539821688	-0.09343946631116	-0.0636804847929983	0.124498162968452	0.57322394689968	-0.11542730533108	-0.112900458156689	-0.0442877914943347	-0.0433874516812295	-0.0559232119921203	-0.0860566413957799	-0.172522026352393	-0.0619051912668074	0.00490017207868598	-0.0696197424522835	1	-0.135126720357915	-0.0700146147697686
Signature.29	0.14734346244772	-0.0364575497246305	0.332533635582065	0.0127474112497849	-0.138331475536352	-0.0420549923526582	-0.0240731896296176	-0.0316361109183482	0.366663798246778	-0.0096428955547784	0.425055066840674	0.209671197952661	0.00747648957587183	0.184793313104771	0.734830290685317	0.159807568813434	0.175789451363751	-0.0565281399706337	0.620077105859277	0.0142948280162639	0.195595255571585	-0.0728116232394916	-0.0307571989686815	-0.0622802673261232	0.338808429250713	0.106801561022639	0.0740099049860867	-0.1022270777178	0.764391610376743	0.0259668048468991	0.167937435440056	-0.0555798385317983	-0.140473937020579	-0.0704235606575925	0.792498991910501	0.0455930239172584	-0.0478195579242934	-0.0507854571489682	-0.135126720357915	1	-0.0549532960728037
Signature.30	0.0814625786836964	0.255332294219183	0.389592364098076	0.581866276184302	-0.0711689610321824	0.619788685490066	0.267934913830164	0.329848563317978	0.208240624378735	0.365508985266377	0.450240340584002	0.267746623236071	0.531453555757925	-0.00232124042052809	-0.0577384083338972	0.369326589732928	0.278857380936668	0.747969036358258	-0.126310235696628	-0.0727058856473686	0.00513891705940609	0.793114588660387	0.00823469442379764	0.0359289303125391	0.308901162906381	0.259172839162443	0.0814350013795316	0.0277367425863768	-0.0623553461534855	0.596965821939816	0.25173310542178	0.0151521586560188	-0.0608127615020552	0.631796034281654	-0.007347353721416	0.0534374940737364	-0.00490476186962877	0.0335053173298424	-0.0700146147697686	-0.0549532960728037	1
