# Supplementary material for: Integrated analysis of racial disparities in genomic architecture identifies a trans‐ancestry prognostic subtype in bladder cancer
Source: Mol Oncol. 2022 Dec 29;17(4):564–81. doi: 10.1002/1878-0261.13360 (PMC10061287; doi:10.1002/1878-0261.13360)
Supplement: Supplementary file 6 — Table S5. Mutation table of the AHNAK/ERCC2/HRAS genes among Asian/Black/White populations (Related to Fig. 2c) [file MOL2-17-564-s009.txt]

AHNAK	ERCC2	HRAS	population
B10	0	0	0	asian_Chinese
B104	0	0	0	asian_Chinese
B105	0	0	0	asian_Chinese
B105-0	0	0	1	asian_Chinese
B105-1	0	0	0	asian_Chinese
B106	0	1	0	asian_Chinese
B107	0	0	0	asian_Chinese
B11	0	0	0	asian_Chinese
B112	0	0	0	asian_Chinese
B13	0	0	0	asian_Chinese
B14	0	0	0	asian_Chinese
B15	0	0	0	asian_Chinese
B19	0	0	0	asian_Chinese
B21	0	0	0	asian_Chinese
B22	0	1	0	asian_Chinese
B24	0	0	0	asian_Chinese
B25	0	0	0	asian_Chinese
B34	0	0	0	asian_Chinese
B37	0	0	0	asian_Chinese
B41	0	0	0	asian_Chinese
B43	0	0	0	asian_Chinese
B47	0	0	0	asian_Chinese
B5	0	0	0	asian_Chinese
B50	0	0	0	asian_Chinese
B52	0	1	1	asian_Chinese
B54	0	0	1	asian_Chinese
B55	0	0	0	asian_Chinese
B57	0	0	0	asian_Chinese
B58	0	0	0	asian_Chinese
B59	0	1	0	asian_Chinese
B59-0	0	0	0	asian_Chinese
B59-3	0	0	0	asian_Chinese
B60	0	0	0	asian_Chinese
B61	0	0	0	asian_Chinese
B63	0	1	0	asian_Chinese
B65	0	0	0	asian_Chinese
B66	0	0	0	asian_Chinese
B68	0	0	1	asian_Chinese
B70	0	0	1	asian_Chinese
B71	0	0	0	asian_Chinese
B74	0	1	0	asian_Chinese
B79	0	0	0	asian_Chinese
B80	0	0	0	asian_Chinese
B80-1	0	0	0	asian_Chinese
B80-3	0	0	0	asian_Chinese
B80-7	0	0	1	asian_Chinese
B80-8	0	0	1	asian_Chinese
B81	0	0	0	asian_Chinese
B81-1	0	0	0	asian_Chinese
B81-2	1	0	0	asian_Chinese
B82	0	0	0	asian_Chinese
B83	0	0	0	asian_Chinese
B86	1	0	0	asian_Chinese
B88	0	0	1	asian_Chinese
B89-1	0	0	0	asian_Chinese
B89-12	0	0	0	asian_Chinese
B89-3	0	0	0	asian_Chinese
B92	0	0	0	asian_Chinese
B96	0	1	0	asian_Chinese
B98	0	0	1	asian_Chinese
TCGA-2F-A9KO	1	0	1	white_TCGA
TCGA-2F-A9KP	0	0	0	white_TCGA
TCGA-2F-A9KQ	0	0	0	white_TCGA
TCGA-2F-A9KT	1	0	0	white_TCGA
TCGA-2F-A9KW	0	0	0	white_TCGA
TCGA-4Z-AA7M	0	0	0	white_TCGA
TCGA-4Z-AA7N	0	0	0	white_TCGA
TCGA-4Z-AA7O	0	0	0	black_TCGA
TCGA-4Z-AA7Q	1	0	0	white_TCGA
TCGA-4Z-AA7R	0	0	0	black_TCGA
TCGA-4Z-AA7S	0	0	0	black_TCGA
TCGA-4Z-AA7W	1	0	0	white_TCGA
TCGA-4Z-AA7Y	0	0	0	white_TCGA
TCGA-4Z-AA80	0	0	0	white_TCGA
TCGA-4Z-AA81	0	0	0	white_TCGA
TCGA-4Z-AA82	0	0	0	black_TCGA
TCGA-4Z-AA83	0	0	0	white_TCGA
TCGA-4Z-AA84	0	1	0	white_TCGA
TCGA-4Z-AA86	1	0	0	black_TCGA
TCGA-4Z-AA87	0	1	0	black_TCGA
TCGA-4Z-AA89	0	0	0	white_TCGA
TCGA-5N-A9KI	0	0	0	white_TCGA
TCGA-5N-A9KM	0	0	0	white_TCGA
TCGA-BL-A0C8	0	0	0	white_TCGA
TCGA-BL-A13I	0	0	0	white_TCGA
TCGA-BL-A13J	0	0	0	white_TCGA
TCGA-BL-A3JM	0	0	0	white_TCGA
TCGA-BL-A5ZZ	0	0	0	white_TCGA
TCGA-BT-A0S7	0	0	0	white_TCGA
TCGA-BT-A0YX	0	0	0	white_TCGA
TCGA-BT-A20J	0	0	0	white_TCGA
TCGA-BT-A20O	0	1	0	white_TCGA
TCGA-BT-A20P	0	0	0	white_TCGA
TCGA-BT-A20Q	0	0	0	white_TCGA
TCGA-BT-A20R	0	0	0	white_TCGA
TCGA-BT-A20T	0	0	0	white_TCGA
TCGA-BT-A20U	0	0	0	white_TCGA
TCGA-BT-A20V	0	0	0	black_TCGA
TCGA-BT-A20W	0	0	0	white_TCGA
TCGA-BT-A20X	0	0	0	white_TCGA
TCGA-BT-A2LA	0	0	0	white_TCGA
TCGA-BT-A2LB	0	0	1	white_TCGA
TCGA-BT-A2LD	0	0	0	white_TCGA
TCGA-BT-A3PH	0	0	0	white_TCGA
TCGA-BT-A3PJ	0	1	0	white_TCGA
TCGA-BT-A3PK	1	1	0	white_TCGA
TCGA-BT-A42B	0	0	0	white_TCGA
TCGA-BT-A42C	0	0	0	white_TCGA
TCGA-BT-A42E	0	0	0	white_TCGA
TCGA-BT-A42F	0	0	0	white_TCGA
TCGA-CF-A1HR	0	0	0	asian_TCGA
TCGA-CF-A1HS	0	0	0	asian_TCGA
TCGA-CF-A3MF	0	0	0	asian_TCGA
TCGA-CF-A3MG	0	0	0	asian_TCGA
TCGA-CF-A3MH	0	0	0	asian_TCGA
TCGA-CF-A3MI	0	0	1	asian_TCGA
TCGA-CF-A47S	1	0	0	asian_TCGA
TCGA-CF-A47T	0	0	1	asian_TCGA
TCGA-CF-A47V	0	0	0	asian_TCGA
TCGA-CF-A47W	0	0	0	asian_TCGA
TCGA-CF-A47X	0	0	0	asian_TCGA
TCGA-CF-A47Y	0	0	0	asian_TCGA
TCGA-CF-A5U8	0	0	0	asian_TCGA
TCGA-CF-A5UA	0	0	0	asian_TCGA
TCGA-CF-A7I0	0	0	0	asian_TCGA
TCGA-CF-A8HX	0	0	0	asian_TCGA
TCGA-CF-A8HY	0	0	0	asian_TCGA
TCGA-CF-A9FF	0	0	0	asian_TCGA
TCGA-CF-A9FH	0	0	0	asian_TCGA
TCGA-CF-A9FL	0	0	0	asian_TCGA
TCGA-CF-A9FM	0	0	0	asian_TCGA
TCGA-CU-A0YN	0	0	0	white_TCGA
TCGA-CU-A0YO	0	0	0	white_TCGA
TCGA-CU-A0YR	0	1	0	white_TCGA
TCGA-CU-A3KJ	0	0	0	white_TCGA
TCGA-CU-A3QU	0	0	0	white_TCGA
TCGA-CU-A3YL	0	0	0	white_TCGA
TCGA-CU-A5W6	1	0	0	white_TCGA
TCGA-CU-A72E	0	0	0	white_TCGA
TCGA-DK-A1A3	0	1	0	white_TCGA
TCGA-DK-A1A5	0	0	0	white_TCGA
TCGA-DK-A1A6	0	0	0	white_TCGA
TCGA-DK-A1A7	0	1	0	white_TCGA
TCGA-DK-A1AA	0	0	0	white_TCGA
TCGA-DK-A1AB	0	0	0	white_TCGA
TCGA-DK-A1AC	0	1	1	white_TCGA
TCGA-DK-A1AD	0	0	0	white_TCGA
TCGA-DK-A1AE	0	0	0	white_TCGA
TCGA-DK-A1AF	0	0	0	white_TCGA
TCGA-DK-A1AG	0	0	0	white_TCGA
TCGA-DK-A2HX	0	0	0	white_TCGA
TCGA-DK-A2I1	0	0	0	white_TCGA
TCGA-DK-A2I2	0	0	0	white_TCGA
TCGA-DK-A2I4	0	0	0	white_TCGA
TCGA-DK-A2I6	0	1	0	white_TCGA
TCGA-DK-A3IK	0	0	0	white_TCGA
TCGA-DK-A3IL	0	0	0	white_TCGA
TCGA-DK-A3IM	0	0	0	white_TCGA
TCGA-DK-A3IN	0	0	0	white_TCGA
TCGA-DK-A3IQ	0	0	0	white_TCGA
TCGA-DK-A3IS	0	0	0	white_TCGA
TCGA-DK-A3IT	0	0	0	white_TCGA
TCGA-DK-A3IU	0	0	0	white_TCGA
TCGA-DK-A3IV	0	0	0	white_TCGA
TCGA-DK-A3WW	1	0	0	white_TCGA
TCGA-DK-A3WX	0	0	0	white_TCGA
TCGA-DK-A3WY	0	0	0	white_TCGA
TCGA-DK-A3X1	0	0	0	white_TCGA
TCGA-DK-A3X2	0	0	0	white_TCGA
TCGA-DK-A6AV	0	0	0	asian_TCGA
TCGA-DK-A6AW	0	0	0	white_TCGA
TCGA-DK-A6B0	0	0	0	white_TCGA
TCGA-DK-A6B1	0	0	0	white_TCGA
TCGA-DK-A6B2	0	0	0	white_TCGA
TCGA-DK-A6B5	0	0	0	white_TCGA
TCGA-DK-A6B6	1	0	0	white_TCGA
TCGA-DK-AA6L	1	0	0	white_TCGA
TCGA-DK-AA6M	0	0	0	white_TCGA
TCGA-DK-AA6P	0	0	0	white_TCGA
TCGA-DK-AA6Q	0	0	0	white_TCGA
TCGA-DK-AA6R	0	0	0	white_TCGA
TCGA-DK-AA6S	0	0	0	white_TCGA
TCGA-DK-AA6T	0	0	0	white_TCGA
TCGA-DK-AA6U	0	0	0	white_TCGA
TCGA-DK-AA6W	0	0	0	white_TCGA
TCGA-DK-AA6X	0	0	0	white_TCGA
TCGA-DK-AA71	0	0	0	white_TCGA
TCGA-DK-AA74	0	0	0	white_TCGA
TCGA-DK-AA75	1	1	0	white_TCGA
TCGA-DK-AA76	0	0	0	white_TCGA
TCGA-DK-AA77	0	0	0	white_TCGA
TCGA-E5-A2PC	0	1	0	white_TCGA
TCGA-E5-A4TZ	0	0	0	white_TCGA
TCGA-E7-A3X6	0	0	0	white_TCGA
TCGA-E7-A3Y1	0	0	0	white_TCGA
TCGA-E7-A4IJ	1	0	0	asian_TCGA
TCGA-E7-A4XJ	0	0	0	asian_TCGA
TCGA-E7-A519	0	0	0	white_TCGA
TCGA-E7-A541	0	0	0	white_TCGA
TCGA-E7-A5KE	1	1	0	asian_TCGA
TCGA-E7-A5KF	0	0	0	asian_TCGA
TCGA-E7-A677	0	1	1	asian_TCGA
TCGA-E7-A678	0	0	0	asian_TCGA
TCGA-E7-A6MD	0	0	0	white_TCGA
TCGA-E7-A6ME	1	0	0	asian_TCGA
TCGA-E7-A6MF	0	0	1	asian_TCGA
TCGA-E7-A7DU	0	0	0	white_TCGA
TCGA-E7-A7DV	0	0	0	white_TCGA
TCGA-E7-A7PW	0	0	0	asian_TCGA
TCGA-E7-A7XN	1	0	0	asian_TCGA
TCGA-E7-A85H	0	1	0	asian_TCGA
TCGA-E7-A8O7	0	0	1	asian_TCGA
TCGA-E7-A8O8	0	0	1	asian_TCGA
TCGA-E7-A97P	0	1	0	asian_TCGA
TCGA-E7-A97Q	0	0	0	white_TCGA
TCGA-FD-A3B3	1	0	0	white_TCGA
TCGA-FD-A3B4	0	0	0	black_TCGA
TCGA-FD-A3B5	0	0	0	black_TCGA
TCGA-FD-A3B6	0	0	0	white_TCGA
TCGA-FD-A3B7	0	0	0	black_TCGA
TCGA-FD-A3B8	0	0	0	white_TCGA
TCGA-FD-A3N5	0	1	0	black_TCGA
TCGA-FD-A3N6	0	0	0	black_TCGA
TCGA-FD-A3NA	0	0	0	white_TCGA
TCGA-FD-A3SJ	0	0	0	white_TCGA
TCGA-FD-A3SL	0	0	0	white_TCGA
TCGA-FD-A3SM	0	0	0	white_TCGA
TCGA-FD-A3SN	0	1	0	white_TCGA
TCGA-FD-A3SO	0	0	0	white_TCGA
TCGA-FD-A3SP	0	0	0	white_TCGA
TCGA-FD-A3SQ	0	0	0	white_TCGA
TCGA-FD-A3SR	0	0	0	white_TCGA
TCGA-FD-A3SS	0	0	0	white_TCGA
TCGA-FD-A43N	1	0	0	white_TCGA
TCGA-FD-A43P	0	0	0	black_TCGA
TCGA-FD-A43U	0	0	0	white_TCGA
TCGA-FD-A43X	0	0	0	white_TCGA
TCGA-FD-A43Y	0	0	0	white_TCGA
TCGA-FD-A5BR	0	0	0	white_TCGA
TCGA-FD-A5BS	0	0	0	white_TCGA
TCGA-FD-A5BT	0	0	0	white_TCGA
TCGA-FD-A5BU	0	0	0	black_TCGA
TCGA-FD-A5BV	0	0	0	white_TCGA
TCGA-FD-A5BX	0	0	0	white_TCGA
TCGA-FD-A5BY	0	0	0	white_TCGA
TCGA-FD-A5BZ	0	0	0	white_TCGA
TCGA-FD-A5C0	0	0	0	white_TCGA
TCGA-FD-A5C1	0	0	0	white_TCGA
TCGA-FD-A62N	0	0	0	asian_TCGA
TCGA-FD-A62O	0	0	0	white_TCGA
TCGA-FD-A62P	1	0	0	white_TCGA
TCGA-FD-A62S	0	0	0	black_TCGA
TCGA-FD-A6TA	0	0	0	white_TCGA
TCGA-FD-A6TB	0	0	0	white_TCGA
TCGA-FD-A6TC	0	0	0	white_TCGA
TCGA-FD-A6TD	0	0	0	white_TCGA
TCGA-FD-A6TE	0	0	0	white_TCGA
TCGA-FD-A6TF	0	0	0	white_TCGA
TCGA-FD-A6TG	0	0	0	white_TCGA
TCGA-FD-A6TH	0	0	0	white_TCGA
TCGA-FD-A6TI	0	0	0	white_TCGA
TCGA-FD-A6TK	0	0	0	white_TCGA
TCGA-FJ-A3Z7	0	0	0	white_TCGA
TCGA-FJ-A3Z9	0	0	0	white_TCGA
TCGA-FJ-A3ZE	0	0	0	white_TCGA
TCGA-FJ-A3ZF	0	0	0	white_TCGA
TCGA-FJ-A871	0	0	0	white_TCGA
TCGA-FT-A3EE	0	1	1	white_TCGA
TCGA-FT-A61P	0	1	0	white_TCGA
TCGA-G2-A2EC	0	0	0	black_TCGA
TCGA-G2-A2EF	0	0	0	white_TCGA
TCGA-G2-A2EJ	0	0	1	white_TCGA
TCGA-G2-A2EK	0	0	0	white_TCGA
TCGA-G2-A2EL	0	0	0	white_TCGA
TCGA-G2-A2EO	1	0	0	white_TCGA
TCGA-G2-A2ES	0	1	0	white_TCGA
TCGA-G2-A3IB	0	0	0	black_TCGA
TCGA-G2-A3IE	0	0	0	white_TCGA
TCGA-G2-A3VY	1	0	0	asian_TCGA
TCGA-G2-AA3B	0	0	0	white_TCGA
TCGA-G2-AA3C	0	0	0	white_TCGA
TCGA-G2-AA3D	1	0	0	white_TCGA
TCGA-G2-AA3F	0	0	0	white_TCGA
TCGA-GC-A3BM	0	0	0	white_TCGA
TCGA-GC-A3I6	0	0	0	white_TCGA
TCGA-GC-A3OO	0	0	0	white_TCGA
TCGA-GC-A3RB	0	0	0	white_TCGA
TCGA-GC-A3RC	1	1	0	white_TCGA
TCGA-GC-A3RD	0	0	0	white_TCGA
TCGA-GC-A3WC	0	0	0	white_TCGA
TCGA-GC-A3YS	0	0	0	white_TCGA
TCGA-GC-A4ZW	0	0	0	white_TCGA
TCGA-GC-A6I1	0	0	0	white_TCGA
TCGA-GC-A6I3	0	0	0	black_TCGA
TCGA-GD-A2C5	0	0	0	white_TCGA
TCGA-GD-A3OP	0	0	0	white_TCGA
TCGA-GD-A3OQ	0	1	1	white_TCGA
TCGA-GD-A3OS	0	0	0	white_TCGA
TCGA-GD-A6C6	0	0	0	white_TCGA
TCGA-GD-A76B	0	0	0	white_TCGA
TCGA-GU-A42P	0	0	0	white_TCGA
TCGA-GU-A42Q	0	0	0	white_TCGA
TCGA-GU-A42R	0	0	0	white_TCGA
TCGA-GU-A762	0	0	0	white_TCGA
TCGA-GU-A763	0	0	0	white_TCGA
TCGA-GU-A764	0	0	0	white_TCGA
TCGA-GU-A766	0	0	0	white_TCGA
TCGA-GU-A767	1	0	0	white_TCGA
TCGA-GU-AATO	1	0	0	white_TCGA
TCGA-GU-AATP	1	0	0	white_TCGA
TCGA-GU-AATQ	0	0	0	white_TCGA
TCGA-GV-A3JV	0	0	0	white_TCGA
TCGA-GV-A3JW	0	0	0	white_TCGA
TCGA-GV-A3JX	0	0	0	white_TCGA
TCGA-GV-A3JZ	1	0	0	white_TCGA
TCGA-GV-A3QF	0	0	0	white_TCGA
TCGA-GV-A3QG	0	0	0	white_TCGA
TCGA-GV-A3QH	0	0	0	white_TCGA
TCGA-GV-A3QI	0	0	0	white_TCGA
TCGA-GV-A3QK	0	0	0	white_TCGA
TCGA-GV-A40E	0	0	0	white_TCGA
TCGA-GV-A40G	0	0	0	white_TCGA
TCGA-GV-A6ZA	0	0	0	white_TCGA
TCGA-H4-A2HO	0	1	0	white_TCGA
TCGA-H4-A2HQ	0	0	0	black_TCGA
TCGA-K4-A3WS	1	0	0	white_TCGA
TCGA-K4-A3WU	0	0	0	white_TCGA
TCGA-K4-A3WV	0	0	0	white_TCGA
TCGA-K4-A4AB	0	0	0	white_TCGA
TCGA-K4-A4AC	0	0	0	white_TCGA
TCGA-K4-A5RH	0	0	0	white_TCGA
TCGA-K4-A5RI	0	0	0	white_TCGA
TCGA-K4-A5RJ	0	0	0	white_TCGA
TCGA-K4-A6FZ	0	0	0	white_TCGA
TCGA-K4-A6MB	0	0	0	white_TCGA
TCGA-K4-A83P	0	0	0	white_TCGA
TCGA-K4-AAQO	0	0	0	white_TCGA
TCGA-KQ-A41N	0	0	0	black_TCGA
TCGA-KQ-A41P	0	0	0	white_TCGA
TCGA-KQ-A41Q	0	0	0	white_TCGA
TCGA-KQ-A41R	0	1	0	white_TCGA
TCGA-KQ-A41S	0	0	0	white_TCGA
TCGA-LC-A66R	0	0	0	white_TCGA
TCGA-LT-A5Z6	0	0	0	white_TCGA
TCGA-LT-A8JT	0	0	0	white_TCGA
TCGA-MV-A51V	1	1	0	white_TCGA
TCGA-PQ-A6FI	0	0	0	white_TCGA
TCGA-PQ-A6FN	0	0	0	white_TCGA
TCGA-R3-A69X	0	0	0	white_TCGA
TCGA-S5-A6DX	0	0	0	white_TCGA
TCGA-S5-AA26	0	0	0	black_TCGA
TCGA-SY-A9G0	0	0	0	white_TCGA
TCGA-SY-A9G5	1	0	0	white_TCGA
TCGA-UY-A78K	0	0	0	white_TCGA
TCGA-UY-A78L	0	0	0	white_TCGA
TCGA-UY-A78M	0	0	0	asian_TCGA
TCGA-UY-A78N	0	1	0	white_TCGA
TCGA-UY-A78O	0	0	0	white_TCGA
TCGA-UY-A78P	0	0	0	white_TCGA
TCGA-UY-A8OB	0	0	0	white_TCGA
TCGA-UY-A8OC	0	0	0	white_TCGA
TCGA-UY-A8OD	0	0	0	black_TCGA
TCGA-UY-A9PA	0	0	0	white_TCGA
TCGA-UY-A9PB	1	0	0	white_TCGA
TCGA-UY-A9PD	0	0	0	white_TCGA
TCGA-UY-A9PE	0	0	0	white_TCGA
TCGA-UY-A9PF	0	0	0	white_TCGA
TCGA-UY-A9PH	0	0	0	white_TCGA
TCGA-XF-A8HC	0	0	0	asian_TCGA
TCGA-XF-A8HD	0	0	0	white_TCGA
TCGA-XF-A8HE	1	0	0	white_TCGA
TCGA-XF-A8HF	0	0	0	white_TCGA
TCGA-XF-A8HG	0	0	0	white_TCGA
TCGA-XF-A8HH	0	0	0	white_TCGA
TCGA-XF-A8HI	0	0	0	white_TCGA
TCGA-XF-A9SH	0	0	0	asian_TCGA
TCGA-XF-A9SI	0	0	0	asian_TCGA
TCGA-XF-A9SJ	0	1	0	white_TCGA
TCGA-XF-A9SK	0	0	0	white_TCGA
TCGA-XF-A9SL	0	0	0	white_TCGA
TCGA-XF-A9SM	1	0	0	white_TCGA
TCGA-XF-A9SP	0	0	0	white_TCGA
TCGA-XF-A9ST	0	1	0	white_TCGA
TCGA-XF-A9SU	0	0	0	white_TCGA
TCGA-XF-A9SV	0	0	0	white_TCGA
TCGA-XF-A9SW	0	0	0	white_TCGA
TCGA-XF-A9SX	0	0	0	white_TCGA
TCGA-XF-A9SY	1	0	0	white_TCGA
TCGA-XF-A9SZ	0	0	0	white_TCGA
TCGA-XF-A9T0	0	1	0	white_TCGA
TCGA-XF-A9T2	0	0	0	white_TCGA
TCGA-XF-A9T3	0	1	0	white_TCGA
TCGA-XF-A9T4	0	0	1	white_TCGA
TCGA-XF-A9T5	0	0	0	white_TCGA
TCGA-XF-A9T6	0	0	0	white_TCGA
TCGA-XF-A9T8	1	0	0	white_TCGA
TCGA-XF-AAME	0	0	0	white_TCGA
TCGA-XF-AAMF	0	0	0	white_TCGA
TCGA-XF-AAMG	0	0	0	white_TCGA
TCGA-XF-AAMH	0	0	0	white_TCGA
TCGA-XF-AAMJ	0	0	0	asian_TCGA
TCGA-XF-AAML	0	0	0	white_TCGA
TCGA-XF-AAMQ	0	0	0	white_TCGA
TCGA-XF-AAMR	0	0	0	white_TCGA
TCGA-XF-AAMT	0	0	0	white_TCGA
TCGA-XF-AAMW	0	0	1	white_TCGA
TCGA-XF-AAMX	0	0	0	black_TCGA
TCGA-XF-AAMY	0	0	0	white_TCGA
TCGA-XF-AAMZ	0	0	0	white_TCGA
TCGA-XF-AAN0	0	0	0	white_TCGA
TCGA-XF-AAN2	1	0	0	white_TCGA
TCGA-XF-AAN3	0	0	0	white_TCGA
TCGA-XF-AAN4	0	0	0	white_TCGA
TCGA-XF-AAN5	0	0	0	white_TCGA
TCGA-XF-AAN7	0	0	0	white_TCGA
TCGA-YC-A89H	0	1	0	white_TCGA
TCGA-YC-A8S6	0	0	1	white_TCGA
TCGA-YC-A9TC	0	0	0	white_TCGA
TCGA-ZF-A9R0	0	0	0	white_TCGA
TCGA-ZF-A9R1	0	0	0	white_TCGA
TCGA-ZF-A9R2	0	0	0	white_TCGA
TCGA-ZF-A9R3	0	0	0	white_TCGA
TCGA-ZF-A9R4	0	0	0	white_TCGA
TCGA-ZF-A9R5	0	0	0	white_TCGA
TCGA-ZF-A9R7	0	0	0	white_TCGA
TCGA-ZF-A9R9	0	0	0	white_TCGA
TCGA-ZF-A9RC	0	1	0	white_TCGA
TCGA-ZF-A9RD	0	0	0	white_TCGA
TCGA-ZF-A9RE	0	0	0	white_TCGA
TCGA-ZF-A9RF	1	0	0	white_TCGA
TCGA-ZF-A9RG	0	1	0	white_TCGA
TCGA-ZF-A9RL	0	0	0	white_TCGA
TCGA-ZF-A9RM	0	0	0	white_TCGA
TCGA-ZF-A9RN	0	0	0	white_TCGA
TCGA-ZF-AA4N	0	0	0	white_TCGA
TCGA-ZF-AA4R	0	0	0	white_TCGA
TCGA-ZF-AA4T	0	0	0	white_TCGA
TCGA-ZF-AA4U	0	0	0	white_TCGA
TCGA-ZF-AA4V	0	1	0	white_TCGA
TCGA-ZF-AA4W	0	0	0	white_TCGA
TCGA-ZF-AA4X	0	0	0	white_TCGA
TCGA-ZF-AA51	1	1	0	white_TCGA
TCGA-ZF-AA52	0	0	0	white_TCGA
TCGA-ZF-AA53	0	0	0	white_TCGA
TCGA-ZF-AA54	0	0	0	white_TCGA
TCGA-ZF-AA56	0	0	0	white_TCGA
TCGA-ZF-AA58	0	0	1	white_TCGA
TCGA-ZF-AA5H	0	0	0	white_TCGA
TCGA-ZF-AA5N	0	0	1	white_TCGA
TCGA-ZF-AA5P	0	0	0	white_TCGA
