# Supplementary material for: Integrated analysis of racial disparities in genomic architecture identifies a trans‐ancestry prognostic subtype in bladder cancer
Source: Mol Oncol. 2022 Dec 29;17(4):564–81. doi: 10.1002/1878-0261.13360 (PMC10061287; doi:10.1002/1878-0261.13360)
Supplement: Supplementary file 7 — Table S6. Significantly mutated genes (SMGs) identified by MutSig2CV. [file MOL2-17-564-s006.xls]

## Sheet: Sheet1
gene	expr	reptime	hic	N_nonsilent	N_silent	N_noncoding	n_nonsilent	n_silent	n_noncoding	nnei	x	X	p	q
ARID1A	975965	182	27	8078990	2426020	0	139	7	0	3	36	8611765	0	0
CDKN1A	904665	228	37	572670	189375	0	42	0	0	50	71	26271615	0	0
CDKN2A	225405	357	-15	1204425	313605	0	24	0	0	50	56	31209505	0	0
FGB	59883	1034	20	1834665	446925	0	8	1	0	50	3	27129610	0	0
HRAS	1970020	236	42	780225	218160	0	32	1	0	50	78	28738540	0	0
KLF5	274388	328	28	1618020	481770	0	23	2	0	50	70	29332420	0	0
KRAS	259193	512	16	865570	208565	0	20	0	0	50	55	29108200	0	0
LRRCC1	99309	1450	-7	3890015	914050	0	16	1	0	50	6	33325960	0	0
PIK3C3	38836	1300	13	3353200	831230	0	12	2	0	50	2	31709960	0	0
PIK3CA	401889	613	11	3986470	993335	0	118	3	0	50	98	30973670	0	0
PSIP1	200332	583	6	2061915	480255	0	20	1	0	50	56	29455135	0	0
PTEN	259678	300	34	1529140	355520	0	16	0	0	50	34	25871150	0	0
RB1	349930	450	41	3488540	891325	0	93	1	0	9	22	10058085	0	0
RHOA	1623187	201	33	716595	189375	0	22	0	0	37	57	20282820	0	0
RHOB	621277	189	19	689830	205535	0	28	0	0	50	53	29992455	0	0
TP53	2069567	213	34	1559945	430765	0	236	5	0	10	14	3192105	0	0
ZFP36L1	543449	259	46	1171095	375720	0	39	2	0	50	59	26382210	0	0
CREBBP	637890	242	39	8789525	2495710	0	66	7	0	18	34	11757915	2.9976e-15	3.14115e-12
ELF3	751933	168	31	1378145	361075	0	70	2	0	4	4	2869915	4.10782e-15	4.07799e-12
FGFR3	859388	222	42	3057270	945360	0	70	5	0	12	28	9448045	6.32827e-15	5.96819e-12
FBXW7	117295	501	51	3082520	826180	0	39	2	0	38	31	20937805	7.21645e-15	6.48175e-12
TSC1	1919595	461	33	4250080	1172105	0	34	5	0	26	34	12780035	1.81955e-12	1.56001e-09
NFE2L2	372300	145	36	2198265	580245	0	26	1	0	50	47	27060425	2.07832e-08	1.7044e-05
TAOK3	635780	823	26	3390570	810525	0	20	2	0	20	3	12667420	6.37316e-08	5.00877e-05
ATM	415837	582	16	11411485	2858300	0	68	6	0	45	57	26420590	7.52107e-08	5.6745e-05
PHF3	256893	371	24	7452285	1907385	0	34	2	0	26	13	16828620	1.68727e-07	0.000122405
BLNK	817052	804	34	1723060	450965	0	11	1	0	30	4	16668535	1.71802e-06	0.0012002
RXRA	300063	295	42	1673570	485305	0	28	5	0	12	13	4642970	2.25768e-06	0.00152087
C3orf70	760533	598	32	903445	243410	0	15	0	0	50	55	34498065	3.96057e-06	0.00257601
PARD3	139914	776	0	5020205	1345825	0	24	2	0	16	7	9688425	5.87572e-06	0.00369426
METTL3	707390	470	30	2108375	598930	0	21	1	0	50	52	33594115	6.36813e-06	0.0038747
CDKN1B	791330	136	44	719120	197455	0	8	0	0	50	44	28812270	8.40438e-06	0.00495386
EPHA2	866090	197	37	3525405	1012020	0	22	2	0	30	35	16758930	9.53669e-06	0.00545094
PROS1	79315	1341	-10	2512880	648925	0	14	0	0	50	18	34426860	1.22721e-05	0.0068081
ITK	266925	1180	30	2326030	596405	0	9	0	0	50	3	30802980	1.53098e-05	0.00825065
HIST1H4L	228884	634	40	354510	122715	0	6	0	0	50	28	21000425	1.80421e-05	0.00945305
IKZF2	55860	1226	19	1966470	471165	0	15	2	0	10	2	5895875	1.87771e-05	0.00957226
DNTT	780047	804	30	1889205	489345	0	9	1	0	50	7	34403630	2.30574e-05	0.0114449
SMARCAD1	128578	311	16	3888500	927685	0	15	2	0	50	12	24520275	3.20357e-05	0.0151776
NFE2L3	910990	445	39	2464905	712050	0	20	2	0	50	42	25864080	3.21866e-05	0.0151776
E2F8	132848	504	16	3114335	897385	0	17	3	0	50	24	26365545	4.59122e-05	0.0209624
TRAF3IP2	320530	201	32	2037675	583275	0	17	1	0	28	38	19025875	4.6677e-05	0.0209624
ASXL2	602691	287	31	5086865	1506415	0	33	4	0	39	55	27666930	5.58925e-05	0.0245173
SMARCA2	113887	805	18	5885775	1545300	0	24	1	0	19	6	13474915	7.00085e-05	0.029943
EPS8	259826	496	11	3059795	801940	0	14	2	0	50	44	28218390	7.14365e-05	0.029943
MBD1	229269	262	51	2426020	716090	0	13	0	0	28	16	15039405	0.000101312	0.0415424
PRDM2	68342	892	25	6242810	1721545	0	18	2	0	50	18	31720060	0.000109949	0.0441246
FOXA1	67481	487	-58	1644280	511565	0	14	2	0	27	49	13114850	0.00012529	0.0492339
ERBB2	1284992	226	38	4522275	1343805	0	67	12	0	15	22	4942940	0.000141965	0.054648
ARRDC3	51436	334	5	1519040	409555	0	8	0	0	50	12	27606330	0.0001548	0.0583967
BAP1	1078407	229	62	2648725	766085	0	20	2	0	50	60	29640975	0.000172395	0.0629049
NRAS	600650	472	11	710535	183315	0	10	0	0	50	69	29831865	0.000173421	0.0629049
DDX1	186504	1386	10	2830020	689325	0	9	1	0	50	9	31515535	0.000180494	0.063495
CNTNAP2	4892	1115	-31	4914660	1278660	0	31	6	0	20	23	11565510	0.00018178	0.063495
RIMS2	198819	1035	-8	5155040	1414000	0	22	3	0	40	30	24971745	0.000214595	0.0735945
LRP12	36110	1085	15	3097670	847390	0	10	2	0	50	5	32493720	0.000283016	0.0953258
CDH10	30232	737	-29	2849210	797395	0	20	4	0	24	15	11745290	0.000300666	0.0994939
