# Supplementary material for: Integrated analysis of racial disparities in genomic architecture identifies a trans‐ancestry prognostic subtype in bladder cancer
Source: Mol Oncol. 2022 Dec 29;17(4):564–81. doi: 10.1002/1878-0261.13360 (PMC10061287; doi:10.1002/1878-0261.13360)
Supplement: Supplementary file 8 — Table S7. Kaplan–Meier survival analysis result of all SMGs and frequent SCNAs events according to their clonal or subclonal versus wild state. [file MOL2-17-564-s005.xls]

## Sheet: Sheet1
Mut vs Wild	Clonal Mut vs Wild	Subclonal Mut vs Wild
HR=0.969 (95% CI: 0.715 ~ 1.31); p=0.839; mutant_count=183; name=TP53	HR=0.939 (95% CI: 0.69 ~ 1.28); p=0.688; mutant_count=173; name=TP53	HR=2.48 (95% CI: 0.894 ~ 6.86); p=0.0811; mutant_count=10; name=TP53
HR=1.03 (95% CI: 0.722 ~ 1.46); p=0.88; mutant_count=94; name=ARID1A	HR=1.01 (95% CI: 0.698 ~ 1.47); p=0.952; mutant_count=83; name=ARID1A	HR=1.17 (95% CI: 0.476 ~ 2.85); p=0.737; mutant_count=11; name=ARID1A
HR=0.804 (95% CI: 0.551 ~ 1.17); p=0.257; mutant_count=83; name=PIK3CA	HR=0.77 (95% CI: 0.517 ~ 1.15); p=0.197; mutant_count=76; name=PIK3CA	HR=1.17 (95% CI: 0.432 ~ 3.17); p=0.757; mutant_count=7; name=PIK3CA
HR=1.18 (95% CI: 0.809 ~ 1.72); p=0.391; mutant_count=71; name=RB1	HR=1.29 (95% CI: 0.881 ~ 1.89); p=0.19; mutant_count=67; name=RB1	HR=0.303 (95% CI: 0.0423 ~ 2.17); p=0.235; mutant_count=4; name=RB1
HR=0.926 (95% CI: 0.574 ~ 1.49); p=0.753; mutant_count=43; name=CREBBP	HR=0.907 (95% CI: 0.541 ~ 1.52); p=0.71; mutant_count=37; name=CREBBP	HR=1.05 (95% CI: 0.334 ~ 3.3); p=0.935; mutant_count=6; name=CREBBP
HR=0.616 (95% CI: 0.368 ~ 1.03); p=0.0654; mutant_count=52; name=FGFR3	HR=0.637 (95% CI: 0.38 ~ 1.07); p=0.0868; mutant_count=51; name=FGFR3	HR=3.02e-07 (95% CI: NA); p=0.994; mutant_count=1; name=FGFR3
HR=0.71 (95% CI: 0.429 ~ 1.17); p=0.181; mutant_count=49; name=ATM	HR=0.64 (95% CI: 0.376 ~ 1.09); p=0.0996; mutant_count=47; name=ATM	HR=3.99 (95% CI: 0.985 ~ 16.2); p=0.0526; mutant_count=2; name=ATM
HR=0.617 (95% CI: 0.363 ~ 1.05); p=0.0754; mutant_count=45; name=ERBB2	HR=0.602 (95% CI: 0.348 ~ 1.04); p=0.0693; mutant_count=43; name=ERBB2	HR=1.05 (95% CI: 0.147 ~ 7.54); p=0.96; mutant_count=2; name=ERBB2
HR=0.956 (95% CI: 0.599 ~ 1.53); p=0.852; mutant_count=46; name=ELF3	HR=0.954 (95% CI: 0.585 ~ 1.56); p=0.85; mutant_count=41; name=ELF3	HR=0.954 (95% CI: 0.236 ~ 3.86); p=0.948; mutant_count=5; name=ELF3
HR=1.3 (95% CI: 0.786 ~ 2.15); p=0.307; mutant_count=35; name=CDKN1A	HR=1.21 (95% CI: 0.697 ~ 2.09); p=0.501; mutant_count=30; name=CDKN1A	HR=2.06 (95% CI: 0.654 ~ 6.47); p=0.218; mutant_count=5; name=CDKN1A
HR=1.18 (95% CI: 0.669 ~ 2.08); p=0.567; mutant_count=27; name=FBXW7	HR=1.05 (95% CI: 0.571 ~ 1.95); p=0.865; mutant_count=24; name=FBXW7	HR=3.47 (95% CI: 0.854 ~ 14.1); p=0.0819; mutant_count=3; name=FBXW7
HR=0.676 (95% CI: 0.375 ~ 1.22); p=0.192; mutant_count=31; name=TSC1	HR=0.716 (95% CI: 0.397 ~ 1.29); p=0.265; mutant_count=30; name=TSC1	HR=3.01e-07 (95% CI: NA); p=0.994; mutant_count=1; name=TSC1
HR=0.744 (95% CI: 0.392 ~ 1.41); p=0.365; mutant_count=29; name=ASXL2	HR=0.64 (95% CI: 0.314 ~ 1.3); p=0.219; mutant_count=25; name=ASXL2	HR=2.09 (95% CI: 0.515 ~ 8.5); p=0.302; mutant_count=4; name=ASXL2
HR=1.06 (95% CI: 0.496 ~ 2.25); p=0.886; mutant_count=17; name=HRAS	HR=0.968 (95% CI: 0.428 ~ 2.19); p=0.938; mutant_count=15; name=HRAS	HR=2.39 (95% CI: 0.332 ~ 17.2); p=0.387; mutant_count=2; name=HRAS
HR=1.5 (95% CI: 0.852 ~ 2.65); p=0.159; mutant_count=24; name=NFE2L2	HR=1.6 (95% CI: 0.904 ~ 2.82); p=0.107; mutant_count=23; name=NFE2L2	HR=8.25e-07 (95% CI: NA); p=0.993; mutant_count=1; name=NFE2L2
HR=0.851 (95% CI: 0.449 ~ 1.61); p=0.621; mutant_count=22; name=CDKN2A	HR=0.913 (95% CI: 0.482 ~ 1.73); p=0.78; mutant_count=21; name=CDKN2A	HR=3.03e-07 (95% CI: NA); p=0.994; mutant_count=1; name=CDKN2A
HR=1.35 (95% CI: 0.691 ~ 2.65); p=0.377; mutant_count=19; name=RHOA	HR=1.18 (95% CI: 0.551 ~ 2.51); p=0.675; mutant_count=17; name=RHOA	HR=2.91 (95% CI: 0.719 ~ 11.8); p=0.134; mutant_count=2; name=RHOA
HR=2.31 (95% CI: 1.22 ~ 4.38); p=0.0105; mutant_count=15; name=KRAS	HR=2.31 (95% CI: 1.22 ~ 4.38); p=0.0105; mutant_count=15; name=KRAS	NA
HR=1.6 (95% CI: 0.815 ~ 3.13); p=0.173; mutant_count=16; name=PSIP1	HR=1.7 (95% CI: 0.865 ~ 3.32); p=0.124; mutant_count=15; name=PSIP1	HR=8.27e-07 (95% CI: NA); p=0.994; mutant_count=1; name=PSIP1
HR=0.977 (95% CI: 0.401 ~ 2.38); p=0.96; mutant_count=11; name=PRDM2	HR=1.06 (95% CI: 0.434 ~ 2.59); p=0.899; mutant_count=10; name=PRDM2	HR=8.26e-07 (95% CI: NA); p=0.994; mutant_count=1; name=PRDM2
HR=0.852 (95% CI: 0.35 ~ 2.08); p=0.725; mutant_count=13; name=PTEN	HR=1.02 (95% CI: 0.418 ~ 2.48); p=0.967; mutant_count=12; name=PTEN	HR=3.01e-07 (95% CI: NA); p=0.994; mutant_count=1; name=PTEN
HR=0.799 (95% CI: 0.328 ~ 1.95); p=0.621; mutant_count=11; name=BAP1	HR=0.893 (95% CI: 0.366 ~ 2.18); p=0.803; mutant_count=10; name=BAP1	HR=3.03e-07 (95% CI: NA); p=0.995; mutant_count=1; name=BAP1
HR=0.944 (95% CI: 0.417 ~ 2.14); p=0.889; mutant_count=13; name=FOXA1	HR=1.04 (95% CI: 0.462 ~ 2.36); p=0.916; mutant_count=12; name=FOXA1	HR=3.03e-07 (95% CI: NA); p=0.995; mutant_count=1; name=FOXA1
HR=0.419 (95% CI: 0.104 ~ 1.69); p=0.222; mutant_count=7; name=NRAS	HR=0.419 (95% CI: 0.104 ~ 1.69); p=0.222; mutant_count=7; name=NRAS	NA
HR=0.356 (95% CI: 0.0498 ~ 2.55); p=0.304; mutant_count=5; name=ITK	HR=0.356 (95% CI: 0.0498 ~ 2.55); p=0.304; mutant_count=5; name=ITK	NA
HR=1.23 (95% CI: 0.391 ~ 3.86); p=0.725; mutant_count=6; name=CDKN1B	HR=1.23 (95% CI: 0.391 ~ 3.86); p=0.725; mutant_count=6; name=CDKN1B	NA
HR=1.01 (95% CI: 0.731 ~ 1.4); p=0.945; mutant_count=254; name=del9q	HR=1 (95% CI: 0.719 ~ 1.4); p=0.983; mutant_count=215; name=del9q	HR=1.06 (95% CI: 0.606 ~ 1.85); p=0.839; mutant_count=39; name=del9q
HR=1.09 (95% CI: 0.78 ~ 1.51); p=0.628; mutant_count=256; name=del9p	HR=1.06 (95% CI: 0.753 ~ 1.49); p=0.738; mutant_count=210; name=del9p	HR=1.23 (95% CI: 0.736 ~ 2.04); p=0.433; mutant_count=46; name=del9p
HR=1.17 (95% CI: 0.835 ~ 1.64); p=0.361; mutant_count=251; name=del17p	HR=1.16 (95% CI: 0.818 ~ 1.64); p=0.408; mutant_count=213; name=del17p	HR=1.26 (95% CI: 0.731 ~ 2.16); p=0.409; mutant_count=38; name=del17p
HR=1.13 (95% CI: 0.811 ~ 1.56); p=0.481; mutant_count=247; name=del8p	HR=1.06 (95% CI: 0.75 ~ 1.49); p=0.757; mutant_count=200; name=del8p	HR=1.48 (95% CI: 0.913 ~ 2.41); p=0.112; mutant_count=47; name=del8p
HR=1.2 (95% CI: 0.872 ~ 1.66); p=0.26; mutant_count=236; name=del11p	HR=1.26 (95% CI: 0.902 ~ 1.76); p=0.175; mutant_count=189; name=del11p	HR=0.998 (95% CI: 0.591 ~ 1.69); p=0.994; mutant_count=47; name=del11p
HR=0.991 (95% CI: 0.725 ~ 1.35); p=0.956; mutant_count=224; name=del5q	HR=0.982 (95% CI: 0.709 ~ 1.36); p=0.912; mutant_count=183; name=del5q	HR=1.06 (95% CI: 0.626 ~ 1.78); p=0.837; mutant_count=41; name=del5q
HR=1.17 (95% CI: 0.855 ~ 1.61); p=0.321; mutant_count=226; name=del6q	HR=1.11 (95% CI: 0.786 ~ 1.57); p=0.549; mutant_count=154; name=del6q	HR=1.31 (95% CI: 0.868 ~ 1.98); p=0.199; mutant_count=72; name=del6q
HR=1.13 (95% CI: 0.822 ~ 1.55); p=0.456; mutant_count=226; name=del18q	HR=1.02 (95% CI: 0.728 ~ 1.44); p=0.892; mutant_count=165; name=del18q	HR=1.5 (95% CI: 0.976 ~ 2.31); p=0.0646; mutant_count=61; name=del18q
HR=1.31 (95% CI: 0.95 ~ 1.8); p=0.0996; mutant_count=222; name=del4q	HR=1.28 (95% CI: 0.909 ~ 1.8); p=0.158; mutant_count=164; name=del4q	HR=1.37 (95% CI: 0.888 ~ 2.11); p=0.155; mutant_count=58; name=del4q
HR=0.923 (95% CI: 0.679 ~ 1.26); p=0.61; mutant_count=215; name=del15q	HR=0.936 (95% CI: 0.674 ~ 1.3); p=0.694; mutant_count=156; name=del15q	HR=0.897 (95% CI: 0.56 ~ 1.44); p=0.652; mutant_count=59; name=del15q
HR=1.2 (95% CI: 0.88 ~ 1.63); p=0.251; mutant_count=208; name=del10q	HR=1.14 (95% CI: 0.819 ~ 1.59); p=0.436; mutant_count=157; name=del10q	HR=1.4 (95% CI: 0.884 ~ 2.21); p=0.152; mutant_count=51; name=del10q
HR=1.29 (95% CI: 0.939 ~ 1.76); p=0.117; mutant_count=212; name=del4p	HR=1.27 (95% CI: 0.908 ~ 1.78); p=0.161; mutant_count=155; name=del4p	HR=1.29 (95% CI: 0.834 ~ 2); p=0.252; mutant_count=57; name=del4p
HR=0.924 (95% CI: 0.68 ~ 1.25); p=0.61; mutant_count=204; name=del14q	HR=0.87 (95% CI: 0.63 ~ 1.2); p=0.4; mutant_count=169; name=del14q	HR=1.28 (95% CI: 0.765 ~ 2.15); p=0.346; mutant_count=35; name=del14q
HR=1.06 (95% CI: 0.778 ~ 1.44); p=0.72; mutant_count=209; name=del2q	HR=1.09 (95% CI: 0.784 ~ 1.52); p=0.606; mutant_count=144; name=del2q	HR=0.964 (95% CI: 0.612 ~ 1.52); p=0.876; mutant_count=65; name=del2q
HR=1.27 (95% CI: 0.931 ~ 1.73); p=0.133; mutant_count=197; name=del11q	HR=1.23 (95% CI: 0.884 ~ 1.71); p=0.22; mutant_count=153; name=del11q	HR=1.44 (95% CI: 0.901 ~ 2.29); p=0.128; mutant_count=44; name=del11q
HR=1.09 (95% CI: 0.805 ~ 1.48); p=0.567; mutant_count=195; name=del16p	HR=0.948 (95% CI: 0.672 ~ 1.34); p=0.763; mutant_count=132; name=del16p	HR=1.48 (95% CI: 0.985 ~ 2.22); p=0.0593; mutant_count=63; name=del16p
HR=1.18 (95% CI: 0.872 ~ 1.61); p=0.28; mutant_count=192; name=del19p	HR=1.26 (95% CI: 0.888 ~ 1.79); p=0.194; mutant_count=109; name=del19p	HR=1.08 (95% CI: 0.731 ~ 1.61); p=0.688; mutant_count=83; name=del19p
HR=1.07 (95% CI: 0.788 ~ 1.45); p=0.671; mutant_count=186; name=del16q	HR=0.987 (95% CI: 0.702 ~ 1.39); p=0.942; mutant_count=127; name=del16q	HR=1.27 (95% CI: 0.83 ~ 1.94); p=0.272; mutant_count=59; name=del16q
HR=1.14 (95% CI: 0.837 ~ 1.54); p=0.412; mutant_count=190; name=del1p	HR=1.03 (95% CI: 0.731 ~ 1.46); p=0.848; mutant_count=128; name=del1p	HR=1.36 (95% CI: 0.907 ~ 2.05); p=0.136; mutant_count=62; name=del1p
HR=1.16 (95% CI: 0.859 ~ 1.58); p=0.327; mutant_count=184; name=del1q	HR=1.03 (95% CI: 0.72 ~ 1.48); p=0.867; mutant_count=118; name=del1q	HR=1.38 (95% CI: 0.938 ~ 2.03); p=0.102; mutant_count=66; name=del1q
HR=1.26 (95% CI: 0.928 ~ 1.71); p=0.138; mutant_count=181; name=del6p	HR=1.26 (95% CI: 0.896 ~ 1.77); p=0.183; mutant_count=120; name=del6p	HR=1.26 (95% CI: 0.823 ~ 1.91); p=0.291; mutant_count=61; name=del6p
HR=1.5 (95% CI: 1.1 ~ 2.05); p=0.00953; mutant_count=182; name=del18p	HR=1.34 (95% CI: 0.949 ~ 1.89); p=0.0966; mutant_count=119; name=del18p	HR=1.91 (95% CI: 1.27 ~ 2.86); p=0.0018; mutant_count=63; name=del18p
HR=1.13 (95% CI: 0.836 ~ 1.54); p=0.419; mutant_count=181; name=del13q	HR=1.11 (95% CI: 0.79 ~ 1.55); p=0.556; mutant_count=122; name=del13q	HR=1.18 (95% CI: 0.766 ~ 1.83); p=0.447; mutant_count=59; name=del13q
HR=1.11 (95% CI: 0.816 ~ 1.5); p=0.515; mutant_count=169; name=del12q	HR=1.2 (95% CI: 0.86 ~ 1.66); p=0.286; mutant_count=122; name=del12q	HR=0.902 (95% CI: 0.553 ~ 1.47); p=0.68; mutant_count=47; name=del12q
HR=1.42 (95% CI: 1.04 ~ 1.92); p=0.0254; mutant_count=167; name=del21q	HR=1.45 (95% CI: 1.03 ~ 2.05); p=0.0331; mutant_count=103; name=del21q	HR=1.36 (95% CI: 0.896 ~ 2.05); p=0.149; mutant_count=64; name=del21q
HR=1.35 (95% CI: 0.993 ~ 1.83); p=0.0557; mutant_count=156; name=del12p	HR=1.55 (95% CI: 1.12 ~ 2.14); p=0.00877; mutant_count=114; name=del12p	HR=0.881 (95% CI: 0.516 ~ 1.5); p=0.642; mutant_count=42; name=del12p
HR=1.11 (95% CI: 0.814 ~ 1.5); p=0.522; mutant_count=154; name=del3p	HR=1.14 (95% CI: 0.817 ~ 1.59); p=0.443; mutant_count=113; name=del3p	HR=1 (95% CI: 0.604 ~ 1.66); p=0.995; mutant_count=41; name=del3p
HR=1.18 (95% CI: 0.868 ~ 1.61); p=0.289; mutant_count=151; name=del19q	HR=1.14 (95% CI: 0.77 ~ 1.68); p=0.52; mutant_count=76; name=del19q	HR=1.23 (95% CI: 0.839 ~ 1.81); p=0.286; mutant_count=75; name=del19q
HR=1.03 (95% CI: 0.753 ~ 1.42); p=0.833; mutant_count=126; name=amp8q	HR=0.978 (95% CI: 0.612 ~ 1.56); p=0.924; mutant_count=43; name=amp8q	HR=1.07 (95% CI: 0.739 ~ 1.55); p=0.719; mutant_count=83; name=amp8q
HR=0.906 (95% CI: 0.663 ~ 1.24); p=0.536; mutant_count=151; name=del2p	HR=0.909 (95% CI: 0.641 ~ 1.29); p=0.593; mutant_count=102; name=del2p	HR=0.886 (95% CI: 0.537 ~ 1.46); p=0.637; mutant_count=49; name=del2p
HR=0.861 (95% CI: 0.625 ~ 1.19); p=0.361; mutant_count=140; name=del17q	HR=1.01 (95% CI: 0.703 ~ 1.45); p=0.953; mutant_count=86; name=del17q	HR=0.645 (95% CI: 0.387 ~ 1.08); p=0.0927; mutant_count=54; name=del17q
HR=0.999 (95% CI: 0.734 ~ 1.36); p=0.996; mutant_count=151; name=del10p	HR=0.948 (95% CI: 0.653 ~ 1.38); p=0.781; mutant_count=87; name=del10p	HR=1.07 (95% CI: 0.714 ~ 1.6); p=0.744; mutant_count=64; name=del10p
HR=1.1 (95% CI: 0.795 ~ 1.51); p=0.575; mutant_count=117; name=amp20q	HR=1.01 (95% CI: 0.6 ~ 1.71); p=0.959; mutant_count=33; name=amp20q	HR=1.14 (95% CI: 0.794 ~ 1.63); p=0.482; mutant_count=84; name=amp20q
HR=1.2 (95% CI: 0.877 ~ 1.65); p=0.253; mutant_count=126; name=del5p	HR=1.2 (95% CI: 0.824 ~ 1.76); p=0.337; mutant_count=75; name=del5p	HR=1.2 (95% CI: 0.779 ~ 1.85); p=0.409; mutant_count=51; name=del5p
