# Supplementary material for: Integrated analysis of racial disparities in genomic architecture identifies a trans‐ancestry prognostic subtype in bladder cancer
Source: Mol Oncol. 2022 Dec 29;17(4):564–81. doi: 10.1002/1878-0261.13360 (PMC10061287; doi:10.1002/1878-0261.13360)
Supplement: Supplementary file 9 — Table S8. Predominance of mutation acquisitions in patients with cluster A and B bladder cancer patients. [file MOL2-17-564-s003.xls]

## Sheet: Sheet1
driver_events	clusterA.mut	clusterB.mut	P.value.mut	clusterA.clonal	clusterB.clonal	P.value.clonal	clusterA.subclonal	clusterB.subclonal	P.value.subclonal	qvalue.mut	qvalue.clonal	qvalue.subclonal
TP53	0.592834	0.113208	9.33305e-23	0.560261	0.106918	8.75123e-21	0.0325733	0.00628931	0.147017	2.94728e-22	7.50106e-20	0.226486
ARID1A	0.241042	0.238994	1	0.224756	0.18239	0.345112	0.0162866	0.0566038	0.0330859	1	0.517667	0.0650309
PIK3CA	0.208469	0.264151	0.213893	0.198697	0.226415	0.56298	0.00977199	0.0377358	0.0845968	0.291672	0.769894	0.141824
RB1	0.260586	0.0125786	6.25466e-11	0.247557	0.0125786	2.76868e-10	0.0130293	0	0.359685	1.17275e-10	5.93288e-10	0.488144
CREBBP	0.104235	0.176101	0.0403442	0.0912052	0.150943	0.073991	0.0130293	0.0251572	0.562262	0.0672403	0.126842	0.712199
FGFR3	0.0651466	0.251572	2.84205e-08	0.0651466	0.245283	6.76549e-08	0	0.00628931	0.737401	5.16737e-08	1.23009e-07	0.875663
ATM	0.130293	0.100629	0.433358	0.120521	0.100629	0.625988	0.00977199	0	0.52238	0.565052	0.799134	0.692457
ERBB2	0.120521	0.113208	0.935773	0.114007	0.113208	1	0.00651466	0	0.785139	1	1	0.913325
ELF3	0.117264	0.0943396	0.551813	0.104235	0.081761	0.539661	0.0130293	0.0125786	1	0.67569	0.769894	1
CDKN1A	0.0879479	0.0628931	0.442624	0.0749186	0.0566038	0.583669	0.0130293	0.00628931	0.845102	0.565052	0.769894	0.963417
FBXW7	0.0553746	0.0943396	0.166431	0.0521173	0.0691824	0.590252	0.00325733	0.0251572	0.0888756	0.232229	0.769894	0.14474
TSC1	0.0553746	0.100629	0.10628	0.0521173	0.100629	0.0767068	0.00325733	0	1	0.159419	0.127845	1
ASXL2	0.0586319	0.0754717	0.614827	0.0553746	0.0566038	1	0.00325733	0.0188679	0.229229	0.737792	1	0.320976
HRAS	0.0390879	0.119497	0.00189362	0.0390879	0.100629	0.0144927	0	0.0188679	0.0712795	0.00334168	0.0255754	0.126967
NFE2L2	0.0358306	0.081761	0.0566699	0.0358306	0.0754717	0.0994603	0	0.00628931	0.737401	0.0918971	0.157043	0.875663
CDKN2A	0.0586319	0.0251572	0.166042	0.0553746	0.0251572	0.20936	0.00325733	0	1	0.232229	0.322092	1
RHOA	0.0456026	0.0503145	1	0.0423453	0.0377358	1	0.00325733	0.0125786	0.560563	1	1	0.712199
KRAS	0.0390879	0.0503145	0.744518	0.0390879	0.0503145	0.744518	0	0	NaN	0.859059	0.930647	NA
PSIP1	0.0390879	0.0377358	1	0.0358306	0.0314465	1	0.00325733	0.00628931	1	1	1	1
PRDM2	0.0423453	0.00628931	0.0607157	0.0390879	0.00628931	0.0815489	0.00325733	0	1	0.0958669	0.132241	1
PTEN	0.0358306	0.0251572	0.732257	0.0325733	0.0251572	0.874105	0.00325733	0	1	0.859059	1	1
BAP1	0.0260586	0.0314465	0.969531	0.0260586	0.0188679	0.870543	0	0.0125786	0.221702	1	1	0.320976
FOXA1	0.0260586	0.0314465	0.969531	0.0260586	0.0251572	1	0	0.00628931	0.737401	1	1	0.875663
NRAS	0.019544	0.0188679	1	0.019544	0.0188679	1	0	0	NaN	1	1	NA
ITK	0.019544	0.0125786	0.862875	0.0162866	0.0125786	1	0.00325733	0	1	0.97684	1	1
CDKN1B	0.019544	0.00628931	0.475459	0.019544	0.00628931	0.475459	0	0	NaN	0.594324	0.695794	NA
del9q	0.664495	0.591195	0.1441	0.553746	0.534591	0.767459	0.110749	0.0566038	0.0808154	0.210878	0.939746	0.13959
del9p	0.651466	0.603774	0.361499	0.52443	0.528302	1	0.127036	0.0754717	0.125041	0.481999	1	0.197982
del17p	0.765472	0.333333	2.21012e-19	0.654723	0.283019	5.37105e-14	0.110749	0.0503145	0.0466646	5.76554e-19	1.46483e-13	0.0858026
del8p	0.771987	0.289308	1.29958e-23	0.641694	0.201258	4.70261e-19	0.130293	0.0880503	0.230878	4.58675e-23	2.3513e-18	0.320976
del11p	0.70684	0.339623	5.49044e-14	0.576547	0.257862	1.20304e-10	0.130293	0.081761	0.158353	1.06267e-13	2.77625e-10	0.23753
del5q	0.70684	0.226415	1.47948e-22	0.576547	0.176101	3.39742e-16	0.130293	0.0503145	0.0113344	4.43845e-22	1.01923e-15	0.0248485
del6q	0.723127	0.169811	2.19092e-29	0.517915	0.100629	2.82356e-18	0.205212	0.0691824	0.000237348	1.87793e-28	1.2101e-17	0.00104068
del18q	0.667752	0.27673	2.2815e-15	0.501629	0.188679	1.10039e-10	0.166124	0.0880503	0.0303576	5.06999e-15	2.64095e-10	0.0617994
del4q	0.726384	0.113208	1.21845e-35	0.560261	0.0566038	1.1128e-25	0.166124	0.0566038	0.00137033	4.09666e-34	6.67678e-24	0.00371947
del15q	0.71987	0.106918	1.36555e-35	0.527687	0.0628931	1.72781e-22	0.192182	0.0440252	2.5672e-05	4.09666e-34	4.49073e-21	0.000331763
del10q	0.687296	0.138365	8.14015e-29	0.527687	0.0880503	4.29755e-20	0.159609	0.0503145	0.00109512	6.10511e-28	2.89909e-19	0.00334571
del4p	0.684039	0.157233	1.18253e-26	0.511401	0.113208	9.19134e-17	0.172638	0.0440252	0.000154156	6.45014e-26	3.06378e-16	0.000878691
del14q	0.674267	0.132075	3.68988e-28	0.557003	0.100629	4.11704e-21	0.117264	0.0314465	0.00340972	2.21393e-27	4.11704e-20	0.00845018
del2q	0.684039	0.100629	2.15991e-32	0.491857	0.0377358	2.24537e-22	0.192182	0.0628931	0.00033308	3.23987e-31	4.49073e-21	0.00135611
del11q	0.648208	0.144654	1.59457e-24	0.511401	0.0754717	4.37011e-20	0.136808	0.0691824	0.0427513	6.37829e-24	2.89909e-19	0.0812275
del16p	0.677524	0.0880503	4.42471e-33	0.452769	0.0188679	1.40373e-21	0.224756	0.0691824	4.26146e-05	8.84943e-32	2.10559e-20	0.000404839
del19p	0.62215	0.150943	1.00664e-21	0.364821	0.0503145	4.17718e-13	0.257329	0.100629	0.000113557	2.78492e-21	1.0443e-12	0.000809092
del16q	0.651466	0.081761	3.81318e-31	0.446254	0.0188679	3.91914e-21	0.205212	0.0628931	0.000107499	3.81318e-30	4.11704e-20	0.000809092
del1p	0.615635	0.106918	2.89017e-25	0.42671	0.0440252	2.41678e-17	0.188925	0.0628931	0.000439055	1.44509e-24	9.06294e-17	0.00156413
del1q	0.631922	0.0628931	2.56581e-31	0.423453	0.0188679	1.29459e-19	0.208469	0.0440252	5.43269e-06	3.07897e-30	7.06141e-19	0.000309664
del6p	0.618893	0.0754717	9.51419e-29	0.439739	0.0251572	4.83182e-20	0.179153	0.0503145	0.000204379	6.34279e-28	2.89909e-19	0.0009708
del18p	0.560261	0.163522	4.8431e-16	0.37785	0.0943396	2.21037e-10	0.18241	0.0691824	0.00155816	1.11764e-15	4.91192e-10	0.00403706
del13q	0.579805	0.113208	1.02114e-21	0.416938	0.0440252	9.89746e-17	0.162866	0.0691824	0.00697827	2.78492e-21	3.12551e-16	0.0165734
del12q	0.576547	0.0754717	4.40298e-25	0.433225	0.0377358	2.3192e-18	0.143322	0.0377358	0.000856508	2.03215e-24	1.0704e-17	0.00287182
del21q	0.557003	0.0754717	1.65685e-23	0.358306	0.0314465	2.07435e-14	0.198697	0.0440252	1.38816e-05	5.52285e-23	5.92671e-14	0.000331763
del12p	0.540717	0.0566038	4.03848e-24	0.410423	0.0251572	3.85725e-18	0.130293	0.0314465	0.00111524	1.51443e-23	1.5429e-17	0.00334571
del3p	0.504886	0.106918	7.47245e-17	0.387622	0.0566038	7.39367e-14	0.117264	0.0503145	0.0295394	1.79339e-16	1.92878e-13	0.0617994
del19q	0.488599	0.119497	8.77083e-15	0.247557	0.0188679	1.01089e-09	0.241042	0.100629	0.00043697	1.81465e-14	2.02178e-09	0.00156413
amp8q	0.364821	0.283019	0.0953249	0.127036	0.150943	0.566828	0.237785	0.132075	0.010042	0.146654	0.769894	0.0228958
del2p	0.517915	0.0314465	5.54361e-25	0.358306	0.00628931	7.24645e-17	0.159609	0.0251572	2.9102e-05	2.37583e-24	2.55757e-16	0.000331763
del17q	0.452769	0.100629	4.49682e-14	0.28013	0.0566038	2.73929e-08	0.172638	0.0440252	0.000154156	8.99365e-14	5.13617e-08	0.000878691
del10p	0.472313	0.0754717	2.07159e-17	0.276873	0.0314465	4.39488e-10	0.19544	0.0440252	1.88979e-05	5.17898e-17	9.09285e-10	0.000331763
amp20q	0.351792	0.220126	0.00486311	0.100977	0.100629	1	0.250814	0.119497	0.0013632	0.00833676	1	0.00371947
del5p	0.423453	0.0691824	6.87863e-15	0.263844	0.0314465	1.90936e-09	0.159609	0.0377358	0.000203504	1.47399e-14	3.69553e-09	0.0009708
